# Supplementary material for: Fulfilling the criteria for CLP classification: the implications for substances under the EU chemicals legislation
Source: Front Toxicol. 2024 Oct 3;6:1452065. doi: 10.3389/ftox.2024.1452065 (PMC11484064; doi:10.3389/ftox.2024.1452065)
Supplement: Supplementary file 1 [file DataSheet1.xlsx]

## Sheet: CLP Hazard classes
PH	2.1. Explosives	Unst. Expl./Expl.
PH	2.2. Flammable gases	Flam. Gas
PH	2.3. Aerosols	Aerosol
PH	2.4. Oxidising gases	Ox. Gas 1
PH	2.5. Gases under pressure	Press. Gas
PH	2.6. Flammable liquids	Flam. Liq.
PH	2.7. Flammable solids	Flam. Sol.
PH	2.8. Self-reactive substances and mixtures	Self-react.
PH	2.9. Pyrophoric liquids	Pyr. Liq.
PH	2.10. Pyrophoric solids	Pyr. Sol.
PH	2.11. Self-heating substances and mixtures	Self-heat.
PH	2.12. Substances and mixtures which in contact with water emit flammable gases	Water-react.
PH	2.13. Oxidising liquids	Ox. Liq.
PH	2.14. Oxidising solids	Ox. Sol.
PH	2.15. Organic peroxides	Org. Perox.
PH	2.16. Corrosive to metals	Met. Corr. 1
PH	2.17. Desensitised explosive	Desen. Expl.
HHH	3.1. Acute toxicity	Acute Tox. 1-4
HHH	3.2. Skin corrosion/irritation	Skin Corr. 1/Skin Irr. 2
HHH	3.3. Serious eye damage/eye irritation	Eye Dam. 1/Eye Irr. 2
HHH	3.4. Respiratory or skin sensitisation	Resp. Sens. 1/Skin. Sens. 1
HHH	3.5. Germ cell mutagenicity	Muta. 1A, 1B or 2
HHH	3.6. Carcinogenicity	Carc. 1A, 1B or 2
HHH	3.7. Reproductive toxicity	Repr. 1A, 1B or 2/Lact.
HHH	3.8. Specific target organ toxicity — single exposure	STOT (SE) 1-3
HHH	3.9. Specific target organ toxicity — repeated exposure	STOT (RE) 1 or 2
HHH	3.10. Aspiration hazard	Asp. Tox. 1
HHH	3.11. Endocrine disruption for human health	ED HH 1 or 2
E	4.1. Hazardous to the aquatic environment	Aquatic Acute 1/Aquatic Chronic 1-4
E	4.2. Endocrine disruption for the environment	ED ENV 1 or 2
E	4.3. Persistent, Bioaccumulative and Toxic or Very Persistent, Very Bioaccumulative properties	PBT/vPvB
E	4.4. Persistent, Mobile and Toxic or Very Persistent, Very Mobile properties	PMT/vPvM
AH	5.1. Hazardous to the ozone layer	Ozone

## Sheet: EUCLEF chemicals legislation
Acronym	Regulation	Regulation number	Year	Full name	Short description	Document number (latest consolidated version)	Search word "1272/2008"	search word "classifi"	Search word "hazardous"	Additional search words used	Contains obligations for classified substances
	Active Implantable Medical Devices Directive	90/385/EEC		Council Directive 90/385/EEC of 20 June 1990 on the approximation of the laws of the Member States relating to active implantable medical devices	The aim of Directive 90/385/EEC is to ensure a high level of protection for human health and safety, smooth operation of the single market and to achieve the results for which the active implantable medical devices are intended. It does this by harmonising national legislation on active implantable medical devices. This ensures universally high safety standards for patients, giving the public con…	No longer in force, Date of end of validity: 25/05/2021	NA	NA	NA		NA
ADD	Aerosol Dispensers Directive	75/324/EEC	1975	Council Directive 75/324/EEC of 20 May 1975 on the approximation of the laws of the Member States relating to aerosol dispensers	The Aerosol Dispensers Directive (ADD - Council Directive 75/324/EEC) has two objectives which are fulfilled by technical harmonisation at the European level: Guaranteeing those products within the scope of the Directive will be safe for consumers and other users in respect of hazards related to pressure and where appropriate, flammability and inhalation; and securing the free movement of aerosol…	01975L0324-20180212	yes	yes	yes		yes
	Ambient Air Quality Directive	2008/50/EC	2008	Directive 2008/50/EC of the European Parliament and of the Counsel of 21 May 2008 on ambient air quality and cleaner air for Europe	The Directive establishes air quality objectives, including ambitious, cost-effective targets for improving human health and environmental quality up to 2020. It also specifies ways of assessing these and of taking any corrective action if the standards are not met. It provides for the public to be kept informed. This directive merges most of existing air quality legislation into a single directi…	02008L0050-20150918	no	yes	no	"67/548/EEC", "1999/45/EC", "dangerous"	no
	As, Cd, Hg, Ni, PAHs in Ambient Air Directive	2004/107/EC	2004	Directive 2004/107/EC of the European Parliament and of the Council of 15 December 2004 relating to arsenic, cadmium, mercury, nickel and polycyclic aromatic hydrocarbons in ambient air	The objective of this Directive is to establish a target value for the concentration of arsenic, cadmium, nickel and benzo(a)pyrene in ambient air so as to avoid, prevent or reduce harmful effects of those heavy metals on human health and the environment as a whole. It determines common methods and criteria for the assessment of concentrations of arsenic, cadmium, mercury, nickel and polycyclic a…	02004L0107-20150918	no	yes	yes	"67/548/EEC", "1999/45/EC", "dangerous"	no
	Atmospheric Pollutants Emission Reductions Directive	(EU) 2016/2284	2016	Directive (EU) 2016/2284 of the European Parliament and of the Council of 14 December 2016 on the reduction of national emissions of certain atmospheric pollutants, amending Directive 2003/35/EC and repealing Directive 2001/81/EC	The National Emission Ceilings Directive establishes emission reduction commitments for all EU member states as regards important air pollutants: nitrogen oxides (NOx), non-methane volatile organic compounds (NMVOCs), sulphur dioxide (SO2), ammonia (NH3) and fine particulate matter (PM2.5), as these pollutants are a major contributor to poor air quality and have significant negative impacts on th…	32016L2284	no	no	no	"67/548/EEC", "1999/45/EC", "dangerous"	no
	Batteries Directive	2006/66/EC	2006	Directive 2006/66/EC of the European Parliament and of the Council of 6 September 2006 on batteries and accumulators and waste batteries and accumulators and repealing Directive 91/157/EEC	This legislation prohibits the placing on the market of most batteries and accumulators with a certain mercury or cadmium content and establishes rules for the collection, recycling, treatment and disposal of batteries and accumulators.	02006L0066-20180704	no	no	yes	"67/548/EEC", "1999/45/EC", "dangerous"	no
BPR	Biocidal Products Regulation	(EU) 528/2012	2012	Regulation (EU) No 528/2012 of the European Parliament and of the Council of 22 May 2012 concerning the making available on the market and use of biocidal products	The Biocidal Products Regulation (BPR, Regulation (EU) 528/2012) concerns the placing on the market and use of biocidal products, which are used to protect humans, animals, materials or articles against harmful organisms like pests or bacteria, by the action of the active substances contained in the biocidal product. This regulation aims to improve the functioning of the biocidal products market …	02012R0528-20220415	yes	yes	yes	"article 10", "candidte for substitution", "substance of concern", "article 5"	yes
CAD	Chemical Agents Directive	98/24/EC	1998	Council Directive 98/24/EC of 7 April 1998 on the protection of the health and safety of workers from the risks related to chemical agents at work (fourteenth individual Directive within the meaning of Article 16(1) of Directive 89/391/EEC)	This directive lays down minimum requirements to protect workers from risks to their health and safety from the effects of chemicals they may encounter in the course of their job. It sets out exposure limit values and preventive measures.	01998L0024-20190726	yes	yes	yes	"Hazardous chemical agent"	yes
	Ceramic Articles Directive	84/500/EEC	1984	Council Directive of 15 October 1984 on the approximation of the laws of the Member States relating to ceramic articles intended to come into contact with foodstuffs (84/500/EEC)	The Directive lays down maximum limits for the cadmium and lead transferred by ceramic objects to the foodstuffs with which they enter into contact. To be sold, these ceramics must be accompanied by a written declaration provided by the manufacturer or importer, guaranteeing that they do not exceed the maximum limits for lead and cadmium. The information required is described in Annex II (introdu…	01984L0500-20050520	no	no	no	"67/548/EEC", "1999/45/EC", "dangerous"	no
	Chemical, Physical and Biological Agents at Work Directive	91/322/EEC	1991	Commission Directive 91/322/EEC of 29 May 1991 on establishing indicative limit values by implementing Council Directive 80/1107/EEC on the protection of workers from the risks related to exposure to chemical, physical and biological agents at work	This Directive is based on Directive 80/1107/EEC,which was repealed and replaced by Directive 98/24/EC. It sets out limit values for certain substances in its Annex. The limit values for 17 of these substances were later on transferred to Directive 2006/15/EC. The current Directive establishes values for a reference period of eight hours for 6 substances.	01991L0322-20180821	no	no	no	"67/548/EEC", "1999/45/EC", "dangerous"	no
	Civil Explosives Directive	2014/28/EU	2014	Directive 2014/28/EU of the European Parliament and of the Counsel of 26 February 2014 on the harmonisation of the laws of the Member States relating to the making available on the market and supervision of explosives for civil uses (recast)	Directive 2014/28/EU on making available on the market and supervision of explosives for civil uses sets out rules for the placing on the market and supervision of explosives for civil uses in the EU. The directive lays down manufacturers', importers' and distributors' responsibilities with respect to the trade in such commercial explosives.	32014L0028	no	no	yes	"67/548/EEC", "1999/45/EC", "dangerous"	no
	CLP - Classification, Labelling and Packaging	(EC) No 1272/2008	2008	Regulation (EC) No 1272/2008 of the European Parliament and of the Council of 16 December 2008 on classification, labelling and packaging of substances and mixtures, amending and repealing Directives 67/548/EEC and 1999/45/EC, and amending Regulation (EC) No 1907/2006	The Classification, Labelling and Packaging (CLP) Regulation ((EC) No 1272/2008) is based on the United Nations' Globally Harmonised System (GHS) and its purpose is to ensure a high level of protection of health and the environment, as well as the free movement of substances, mixtures and articles.	02008R1272-20230420	NA		NA	NA	NA
CMD	Carcinogens and Mutagens Directive	2004/37/EC	2004	Directive 2004/37/EC of the European Parliament and of the Council of 29 April 2004 on the protection of workers from the risks related to exposure to carcinogens or mutagens at work (Sixth individual Directive within the meaning of Article 16(1) of Council Directive 89/391/EEC)	Directive 2004/37/EC sets out the minimum requirements for protecting workers against risks to their health and safety arising, or likely to arise, from exposure to carcinogens and mutagens at work. To reduce the risks associated with such exposure to workers' health and safety, it lays down preventive and protective measures, as well as exposure limits.	02004L0037-20220405	yes	yes	yes	"67/548/EEC", "1999/45/EC", "dangerous"	yes
	Construction Products Regulation	(EU) 305/2011	2011	Regulation (EU) No 305/2011 of the European Parliament and of the Council of 9 March 2011 laying down harmonised conditions for the marketing of construction products and repealing Council Directive 89/106/EEC	This Regulation aims to make the single market work better and improve the free movement of construction products in the EU, by laying down uniform rules for the marketing of these products and by providing a common technical language to assess the performance of construction products. In this way the Regulation also enables EU countries to ensure the safety of construction works.	02011R0305-20210716	no	yes	yes	"67/548/EEC", "1999/45/EC", "dangerous"	no
CPR	Cosmetic Products Regulation	(EC) 1223/2009	2009	Regulation (EC) No 1223/2009 of the European Parliament and of the Council of 30 November 2009 on cosmetic products	Regulation (EC) No 1223/2009 on cosmetic products is the main regulatory framework for finished cosmetic products when placed on the EU market. It strengthens the safety of cosmetic products and streamlines the framework for all operators in the sector. The regulation simplifies procedures to the extent that the internal market of cosmetic products is now a reality. The regulation replaces Direct…	02009R1223-20230816	yes	yes	yes		yes
	Detergents Regulation	(EC) 648/2004	2004	Regulation (EC) No 648/2004 of the European Parliament and of the Council of 31 March 2004 on detergents	Regulation (EC) No 648/2004 on detergents ensures that only detergents with surfactants that are fully biodegradable may be placed on the market. In addition, detergent labels must contain ingredient and dosage information. This is to protect the health of consumers, especially against allergies, and to avoid the over-use of detergents.	02004R0648-20150601	yes	yes	no	"67/548/EEC", "1999/45/EC", "dangerous"	no
ELVD	End-of-Life Vehicles Directive	2000/53/EC	2000	Directive 2000/53/EC of the European Parliament and of the Council of 18 September 2000 on end-of life vehicles	The end-of-life vehicles Directive sets out measures to prevent and limit waste from end-of-life vehicles and their components and ensures that where possible this is reused, recycled or recovered.	02000L0053-20200306	yes	yes	yes	hazardous substances	yes
EcoL	EU Ecolabel Regulation	(EC) 66/2010	2010	Regulation (EC) No 66/2010 of the European Parliament and of the Council of 25 November 2009 on the EU Ecolabel	Established in 1992 and recognised across Europe and worldwide, the EU Ecolabel is a label of environmental excellence that is awarded to products and services meeting high environmental standards throughout their life-cycle: from raw material extraction, to production, distribution and disposal.	02010R0066-20171114	yes	yes	yes		yes
	Fertilisers Regulation-repealed	(EC) No 2003/2003		Regulation (EC) No 2003/2003 of the European Parliament and of the Council of 13 October 2003 relating to fertilisers	Regulation 2003/2003/EC consolidates all the European Union rules that apply to fertilisers, and ensure that the technical requirements outlined in the regulation are implemented uniformly. The regulation only applies to mineral fertilisers consisting of one or more plant nutrients. Annex I lists fertilizer types according to their specific characteristics. Fertilisers that meet this type designa…	No longer in force, Date of end of validity: 15/07/2022	NA	NA	NA		NA
	Fertilising Products Regulation	(EU) 2019/1009	2019	Regulation (EU) 2019/1009 of the European Parliament and of the Council of 5 June 2019 laying down rules on the making available on the market of EU fertilising products and amending Regulations (EC) No 1069/2009 and (EC) No 1107/2009 and repealing Regulation (EC) No 2003/2003	Regulation (EU) 2019/1009 lays down rules on the making available on the market of EU fertilising products. It lays down common rules on safety, quality and labelling requirements for fertilising products. It opens the single market for new fertilising products, such as organic and organo-mineral fertilisers, soil improvers, inhibitors, plant biostimulants, growing media or blends. It also introd…	02019R1009-20230316 repealing 2003/2003	yes	yes	yes		no
FCAIMAR	Food Contact Active and Intelligent Materials and Articles Regulation	(EC) 450/2009	2009	Commission Regulation (EC) No 450/2009 of 29 May 2009 on active and intelligent materials and articles intended to come into contact with food	Regulation 450/2009/EC seeks to lay down specific rules for active and intelligent materials and articles, which supplement those set out in Regulation (EC) No 1935/2004, the general Regulation on materials and articles intended to come into contact with food. It also establishes specific requirements for the marketing of these materials and articles and sets out the procedure for their authorisa…	32009R0450	yes	yes	no	"67/548/EEC", "1999/45/EC", "dangerous"	yes
	Food Contact Materials (FCM) Framework Regulation	(EC) 1935/2004	2004	Regulation (EC) No 1935/2004 of the European Parliament and of the Council of 27 October 2004 on materials and articles intended to come into contact with food and repealing Directives 80/590/EEC and 89/109/EEC	This Directive lays down common rules for packaging materials and articles such as bottles and containers, which come, or may come, into contact with food, either directly or indirectly. It seeks to protect human health and consumers' interests as well as ensure that the products used may be sold anywhere in the European Economic Area - the 27 EU countries, Iceland, Liechtenstein and Norway in wh…	02004R1935-20210327	yes	no	no	"67/548/EEC", "1999/45/EC", "dangerous"	no
	Food Contact Recycled Plastic Materials and Articles Regulation	(EC) No 282/2008		Commission Regulation (EC) No 282/2008 of 27 March 2008 on recycled plastic materials and articles intended to come into contact with foods and amending Regulation (EC) No 2023/2006	This Regulation sets out specific measures for recycled plastic materials and articles, supplementing Regulation (EC) No 1935/2004 on materials and articles intended to come into contact with food.	No longer in force	NA	NA	NA		NA
	Food Contact Regenerated Cellulose Directive	2007/42/EC	2007	Commission Directive 2007/42/EC of 29 June 2007 relating to materials and articles made of regenerated cellulose film intended to come into contact with foodstuffs (Codified version)	The directive applies to regenerated cellulose film - either in the form of a finished product in itself or part of a finished product containing other materials - which is intended to come into contact or placed in contact with food.	32007L0042	no	no	no	"67/548/EEC", "1999/45/EC", "dangerous"	no
	General Product Safety Directive	2001/95/EC	2001	Directive 2001/95/EC of the European Parliament and of the Council of 3 December 2001 on general product safety	The Directive, also known as the General Product Safety Directive (GPSD), requires firms to ensure that items on sale are safe and to take corrective action when it is found not to be the case. It introduces an EU rapid alert system for dangerous non-food products. This enables national authorities to share information promptly on any measures taken to withdraw such products from sale.	02001L0095-20100101	no	no	no		no
	In Vitro Diagnostic Medical Devices Directive - repealed	98/79/EC		EU. Hazardous Substances for Purposes of Art. 3 & Annex I (Essential Requirements), Directive 98/79/EC on In Vitro Diagnostic Medical Devices	The Directive aims to guarantee the smooth operation of the single market by harmonising different national legislation on the reliability of in vitro diagnostic devices. It provides a high level of protection for the health and safety of patients, users and others and ensures the devices achieve the results for which they are intended. Note that Regulation 2017/746/EU on in vitro diagnostic medi…	01998L0079-20120111	NA	NA	NA		NA
IVDMDR	In Vitro Diagnostic Medical Devices Regulation	(EU) 2017/746	2017	Regulation (EU) 2017/746 of the European Parliament and of the Council of 5 April 2017 on in vitro diagnostic medical devices and repealing Directive 98/79/EC and Commission Decision 2010/227/EU	The Regulation updates the rules on placing on the EU market, making available and putting into service in vitro diagnostic (IVD) medical devices for human use and their accessories. It also contains rules on the conduct of performance studies that are carried out in the EU concerning IVD medical devices (or accessories). It aims to improve patient safety by introducing stricter procedures for co…	02017R0746-20230320	yes	yes	yes		yes
IED	Industrial Emissions Directive	2010/75/EU	2010	Directive 2010/75/EU of the European Parliament and of the Council of 24 November 2010 on industrial emissions (integrated pollution prevention and control)	Directive 2010/75/EU is a recast of seven earlier pieces of legislation on industrial emissions; it lays down rules to prevent and control pollution into the air, water and land and to avoid generating waste from large industrial installations.	02010L0075-20110106	yes	yes	yes	hazardous substances	yes
	Inland Transport of Dangerous Goods Directive	2008/68/EC	2008	Directive 2008/68/EC of the European Parliament and of the Council of 24 September 2008 on the inland transport of dangerous goods	Directive 2008/68/EC establishes common rules for the safe and secure transport of dangerous goods within and between EU countries by road, rail or inland waterway. (It also covers aspects such as loading and unloading, the transfer to and from another mode of transport, as well as the stops in the course of the transport process.) It extends the application of international rules to national tra…	02008L0068-20230621	no	yes	yes	"67/548/EEC", "1999/45/EC", "dangerous"	no
	Marine Environmental Policy Framework Directive	2008/56/EC	2008	Directive 2008/56/EC of the European Parliament and of the Council of 17 June 2008 establishing a framework for community action in the field of marine environmental policy (Marine Strategy Framework Directive)	The Directive establishes a common approach and objectives for the prevention, protection and conservation of the marine environment against damaging human activities.	02008L0056-20170607	no	no	no	"67/548/EEC", "1999/45/EC", "dangerous"	no
	Medical Devices Directive-repealed	93/42/EEC	1993	Council Directive 93/42/EEC of 14 June 1993 concerning medical devices	The aim of Directive 93/42/EEC is to ensure a high level of protection for human health and safety, smooth operation of the single market and to achieve the results for which medical devices are intended. Specifically, it harmonises national legislation on medical devices. This ensures universally high safety standards for patients, giving the public confidence in the system. It enables the produ…	No longer in force, Date of end of validity: 25/05/2021	NA	NA	NA		NA
MDR	Medical Devices Regulation	(EU) 2017/745	2017	Regulation (EU) 2017/745 of the European Parliament and of the Council of 5 April 2017 on medical devices, amending Directive 2001/83/EC, Regulation (EC) No 178/2002 and Regulation (EC) No 1223/2009 and repealing Council Directives 90/385/EEC and 93/42/EEC	The aim of Regulation (EU) 2017/745 is to provide a secure, consistent regulatory framework for medical devices and to enhance public health across the EU by ensuring that medical devices are safe, perform as intended and afford benefits to patients and healthcare systems. Please note that Regulation (EU) 2017/745 has repealed Directive 90/385/EEC on active implantable medical devices and Directi…	02017R0745-20230320	yes	yes	yes	"CMR"	yes
	OELs - Occupational Exposure Limits - 1st list	2000/39/EC	2000	Commission Directive 2000/39/EC of 8 June 2000 establishing a first list of indicative occupational exposure limit values in implementation of Council Directive 98/24/EC on the protection of the health and safety of workers from the risks related to chemical agents at work	The list is based on Council Directive 98/24/EC. Member States shall establish national occupational exposure limit values for the chemical agents listed in the Annex, taking into account the Community values. The Directive establishes values for a reference period of eight-hours time weighted average and also for a short term period of 15 minutes for 61 chemical agents.	02000L0039-20210520	no	no	no	"67/548/EEC", "1999/45/EC", "dangerous"	no
	OELs - Occupational Exposure Limits - 2nd list	2006/15/EC	2006	Commission Directive 2006/15/EC of 7 February 2006 establishing a second list of indicative occupational exposure limit values in implementation of Council Directive 98/24/EC and amending Directives 91/322/EEC and 2000/39/EC	The list is based on Council Directive 98/24/EC. Member States shall establish national occupational exposure limit values for the chemical agents listed in the Annex, taking into account the Community values but may determine its nature in accordance with national legislation and practice. The Directive establishes values for a reference period of eight-hours time weighted average and also for a…	32006L0015	no	no	yes	"67/548/EEC", "1999/45/EC", "dangerous"	no
	OELs - Occupational Exposure Limits - 3rd list	2009/161/EU	2009	Commission Directive 2009/161/EU of 17 December 2009 establishing a third list of indicative occupational exposure limit values in implementation of Council Directive 98/24/EC and amending Commission Directive 2000/39/EC	The Community indicative occupational exposure limit values are established as implementation of Council Directive 98/24/EC. In the Annex to Commission Directive 2000/39/EC, the reference to phenol is deleted and the new limit values are included in this Directive. The Directive establishes values for a reference period of eight-hours time weighted average and also for a short term period of 15 m…	02009L0161-20180821	no	no	no	"67/548/EEC", "1999/45/EC", "dangerous"	no
	OELs - Occupational Exposure Limits - 4th list	(EU) 2017/164	2017	Commission Directive (EU) 2017/164 of 31 January 2017 establishing a fourth list of indicative occupational exposure limit values pursuant to Council Directive 98/24/EC, and amending Commission Directives 91/322/EEC, 2000/39/EC and 2009/161/EU	The list is based on Council Directive 98/24/EC. Member States shall transpose this Directive by 21 August 2018 at the latest. Regarding the limit values introduced for nitrogen monoxide, nitrogen dioxide and carbon monoxide, Member States have until 21 August 2023 at the latest. The Directive adds limit values for 27 new chemical agents, and amends 6 existing ones established by earlier directiv…	32017L0164	no	no	yes	"67/548/EEC", "1999/45/EC", "dangerous"	no
	OELs - Occupational Exposure Limits - 5th list	(EU) 2019/1831	2019	Commission Directive (EU) 2019/1831 of 24 October 2019 establishing a fifth list of indicative occupational exposure limit values pursuant to Council Directive 98/24/EC and amending Commission Directive 2000/39/EC	This list is based on Council Directive 98/24/EC. Member States shall transpose this Directive by 20 May 2021 at the latest. The Directive adds indicative occupational exposure limit values for 9 chemical agents, and amends an existing one (i.e., cumene) established by an earlier directive (i.e., 2000/39/EC).	02019L1831-20191031	no	no	no	"67/548/EEC", "1999/45/EC", "dangerous"	no
	Packaging and Packaging Waste Directive	94/62/EC	1994	European Parliament and Council Directive 94/62/EC of 20 December 1994 on packaging and packaging waste	Directive 94/62/EC sets out the EU's rules on managing packaging and packaging waste. EU countries must take measures, such as national programmes, incentives through extended producer responsibility schemes and other economic instruments, to prevent the generation of packaging waste and to minimise the environmental impact of packaging.	01994L0062-20180704	no	yes	yes	"67/548/EEC", "1999/45/EC", "dangerous"	no
	Pesticide Residues Regulation	(EC) 396/2005	2005	Regulation (EC) No 396/2005 of the European Parliament and of the Council of 23 February 2005 on maximum residue levels of pesticides in or on food and feed of plant and animal origin and amending Council Directive 91/414/EEC	Regulation EC 396/2005 establishes, in accordance with the general principles laid down in Regulation (EC) No 178/2002, in particular the need to ensure a high level of consumer protection and harmonised Community provisions relating to maximum levels of pesticide residues in or on food and feed of plant and animal origin. This Regulation shall apply to products of plant and animal origin or part…	02005R0396-20230622	no	no	no	"67/548/EEC", "1999/45/EC", "dangerous"	no
PIC	Prior Informed Consent Regulation	(EU) 649/2012	2012	Regulation (EU) No 649/2012 of the European Parliament and of the Council of 4 July 2012 concerning the export and import of hazardous chemicals	The Prior Informed Consent Regulation governs the trade of certain hazardous chemicals that are banned or severely restricted in the EU. It places obligations on companies that wish to export these chemicals to non-EU countries or import them into the EU.	02012R0649-20220701	yes	yes	yes		yes
PMAR	Plastic Materials and Articles Regulation	(EU) 10/2011	2011	Commission Regulation (EU) No 10/2011 of 14 January 2011 on plastic materials and articles intended to come into contact with food	The most comprehensive specific EU measure is Regulation (EU) No 10/2011 on plastic materials and articles. It sets out rules on the composition of plastic FCMs, and establishes a Union List of substances that are permitted for use in the manufacture of plastic FCMs. The Regulation also specifies restrictions on the use of these substances and sets out rules to determine the compliance of plastic…	02011R0010-20230831	yes	yes	no		yes
	POPs - Persistent Organic Pollutants Regulation	(EU) 2019/1021	2019	Regulation (EU) 2019/1021 of the European Parliament and of the Council of 20 June 2019 on persistent organic pollutants	Persistent organic pollutants (POPs) are organic substances that persist in the environment, accumulate in living organisms and pose a risk to our health and the environment. They can be transported by air, water or migratory species across international borders, reaching regions where they have never been produced or used. International risk management is necessary as no region can manage the ri…	02019R1021-20230828	no	yes	yes	"67/548/EEC", "1999/45/EC", "dangerous"	no
PPPR	Plant Protection Products Regulation	(EC) 1107/2009	2009	Regulation (EC) No 1107/2009 of the European Parliament and of the Council of 21 October 2009 concerning the placing of plant protection products on the market and repealing Council Directives 79/117/EEC and 91/414/EEC	Regulation (EC) No 1107/2009 (PPPR) lays down rules for authorising the sale, use and control of plant protection products (PPPs) in the EU. A plant protection product usually contains more than one component, including active substances, safeners, synergists, and co-formulants. The list of approved active substances is regulated pursuant to Regulation (EU) No 540/2011; co-formulants which are no…	02009R1107-20221121	yes	yes	yes	"candidte for substitution", "substance of concern"	yes
PED	Pressure Equipment Directive	2014/68/EU	2014	Directive 2014/68/EU of the European Parliament and of the Council of 15 May 2014 on the harmonisation of the laws of the Member States relating to the making available on the market of pressure equipment (recast)	Directive 2014/68/EU lays down essential safety requirements for pressure equipment and assemblies (such as boilers, pressure cookers, fire extinguishers, heat exchangers and steam generators). All stationary pressure equipment must conform to strict specifications if it is to be sold in the EU.	02014L0068-20140717	yes	yes	yes	"group 1"	yes
PPBWD	Protection of Pregnant and Breastfeeding Workers Directive	92/85/EEC	1992	Council Directive 92/85/EEC of 19 October 1992 on the introduction of measures to encourage improvements in the safety and health at work of pregnant workers and workers who have recently given birth or are breastfeeding (tenth individual Directive within the meaning of Article 16 (1) of Directive 89/391/EEC)	This Directive sets out the basic rights of all women before and after pregnancy in the European Union (EU). The Directive is one of several 'daughter directives' adopted under the Framework Directive 89/391/EEC on the safety and health of workers at work. Namely, it aims to protect the health and safety of women in the workplace when pregnant or after they have recently given birth, and women wh…	01992L0085-20190726	yes	yes	yes		yes
PYPD	Protection of Young People Directive	94/33/EC	1994	Council Directive 94/33/EC of 22 June 1994 on the protection of young people at work	Directive 94/33/EC on the protection of young people at work sets minimum requirements in order to guarantee improvements in the health and safety of young workers.	01994L0033-20190726	yes	yes	no		yes
REACH	Registration, Evaluation, Authorisation and Restriction of Chemicals Regulation	(EC) 1907/2006	2006	Regulation (EC) No 1907/2006 of the European Parliament and of the Council of 18 December 2006 concerning the Registration, Evaluation, Authorisation and Restriction of Chemicals (REACH), establishing a European Chemicals Agency, amending Directive 1999/45/EC and repealing Council Regulation (EEC) No 793/93 and Commission Regulation (EC) No 1488/94 as well as Council Directive 76/769/EEC and Comm…	REACH is a regulation of the European Union, adopted to improve the protection of human health and the environment from the risks that can be posed by chemicals, while enhancing the competitiveness of the EU chemicals industry. It also promotes alternative methods for the hazard assessment of substances in order to reduce the number of tests on animals.	02006R1907-20230629	yes	yes	yes	"article 57"	yes
	RoHS - Restriction of Hazardous Substances in Electrical & Electronic Equipment Directive	2011/65/EU	2011	Directive 2011/65/EU of the European Parliament and of the Council of 8 June 2011 on the restriction of the use of certain hazardous substances in electrical and electronic equipment (recast)	Directive 2011/65/EU on the restriction on the use of certain hazardous substances in electrical and electronic equipment (EEE) is recast legislation that updates Directive 2002/95/EC.The recast strengthens existing rules on the use of hazardous substances, such as lead, mercury and cadmium, in EEE to protect human health and the environment, in particular by enabling environmentally sound recove…	02011L0065-20230901	no	no	yes	"67/548/EEC", "1999/45/EC", "dangerous"	no
	Safety and Health of Workers at Work Directive	89/391/EEC	1989	Council Directive 89/391/EEC of 12 June 1989 on the introduction of measures to encourage improvements in the safety and health of workers at work	This Directive introduces measures to improve the health and safety of people at work. It sets out obligations for both employers and employees to reduce accidents and occupational disease in the workplace, including exposure to hazardous substances.	01989L0391-20081211	no	no	no	"67/548/EEC", "1999/45/EC", "dangerous"	no
	Safety and/or Health Signs at Work Directive	92/58/EEC	1992	EU Directive 92/58/EEC on the minimum requirements for the provision of safety and/or health signs at work. OJ, L 245, p. 23, 26 August 1992, as amended through OJ, L 65, p. 1, 5 March 2014	Directive 92/58/EEC requires employers to ensure proper signage is posted in areas where hazards cannot be avoided or reduced. The annexes to this directive provide detailed information about the minimum requirements for all safety and health signs, and they have been adapted to reflect the requirements of subsequent related directives and technical progress in the field of health and safety sign…	01992L0058-20190726	yes	yes	yes		no
	Shipments of Waste Regulation	(EC) 1013/2006	2006	Regulation (EC) No 1013/2006 of the European Parliament and of the Council of 14 June 2006 on shipments of waste	The Regulation lays down rules for controlling waste shipments in order to improve environmental protection. It also incorporates the provisions of the Basel Convention and the revision of the OECD's 2001 decision on the control of transboundary movements of wastes destined for recovery operations (i.e. where a waste is processed to recover a usable product or converted into a fuel) in EU law.	02006R1013-20210111	no	yes	yes	"67/548/EEC", "1999/45/EC", "dangerous"	no
	Statistics on Pesticides Regulation	(EC) 1185/2009	2009	Regulation (EC) No 1185/2009 of the European Parliament and of the Council of 25 November 2009 concerning statistics on pesticides	Regulation 1185/2009/EC concerning statistics on pesticides sets up rules and procedures for the collection and dissemination of statistics on the sale and use of pesticides. The statistics are used with other relevant data by the EU countries to draw up national action plans to reduce risks of pesticide use on human health and the environment, as well as EU policies on sustainable development an…	02009R1185-20211208	no	yes	no	"67/548/EEC", "1999/45/EC", "dangerous"	no
TSD	Toy Safety Directive	2009/48/EC	2009	Directive 2009/48/EC of the European Parliament and of the Council of 18 June 2009 on the safety of toys	The Directive sets out the safety requirements that toys made available in the EU must meet. These requirements are designed to provide a high level of health and safety, to protect the public and the environment and to guarantee free movement of toys in the EU. It identifies the particular responsibilities of different operators in the supply chain from manufacturer to importer/retailer/distribu…	02009L0048-20221205	yes	yes	yes		yes
	Urban Waste Water Treatment Directive	91/271/EEC	1991	Council Directive 91/271/EEC of 21 May 1991 concerning urban waste-water treatment	This Directive concerns the collection, treatment and discharge of urban waste water and the treatment and discharge of waste water from certain industrial sectors. The objective of the Directive is to protect the environment from the adverse effects of these waste water discharges.	01991L0271-20140101	no	no	no	"67/548/EEC", "1999/45/EC", "dangerous"	no
	VOC Emissions from Storage of Petrol and its Distribution Directive	94/63/EC	1994	European Parliament and Council Directive 94/63/EC of 20 December 1994 on the control of volatile organic compound (VOC) emissions resulting from the storage of petrol and its distribution from terminals to service stations	Directive 94/63/EC aims to reduce emissions from volatile organic compounds due to evaporation of petrol in the fuel storage and distribution chain.	01994L0063-20190726	no	no	no	"67/548/EEC", "1999/45/EC", "dangerous"	no
	Water Environmental Quality Standards Directive	2008/105/EC	2008	Directive 2008/105/EC of the European Parliament and of the Council of 16 December 2008 on environmental quality standards in the field of water policy, amending and subsequently repealing Council Directives 82/176/EEC, 83/513/EEC, 84/156/EEC, 84/491/EEC, 86/280/EEC and amending Directive 2000/60/EC of the European Parliament and of the Council	The directive sets environmental quality standards for priority substances and eight other pollutants, including the metals cadmium, lead, mercury and nickel, and their compounds; benzene; polyaromatic hydrocarbons (PAH); and several pesticides. Several of these priority substances are classed as hazardous. EU countries must ensure compliance with the EQSs. They must also take measures to ensure …	02008L0105-20130913	no	yes	yes	"67/548/EEC", "1999/45/EC", "dangerous"	no
	Water for Human Consumption Directive	98/83/EC	1998	Council Directive 98/83/EC of 3 November 1998 on the quality of water intended for human consumption	The Drinking Water Directive (Council Directive 98/83/EC of 3 November 1998 on the quality of water intended for human consumption) concerns the quality of water intended for human consumption. Its objective is to protect human health from adverse effects of any contamination of water intended for human consumption by ensuring that it is wholesome and clean.	No longer in force	NA	NA	NA		NA
	Water Framework Directive	2000/60/EC	2000	Directive 2000/60/EC of the European Parliament and of the Council of 23 October 2000 establishing a framework for Community action in the field of water policy	The purpose of this Directive is to establish a framework for the protection of inland surface waters, transitional waters, coastal waters and groundwater. It sets out rules to halt deterioration in the status of European Union (EU) water bodies and achieve 'good status' for Europe's rivers, lakes and groundwater.	02000L0060-20141120	no	yes	yes	"67/548/EEC", "1999/45/EC", "dangerous"	no
	WEEE - Waste Electrical & Electronic Equipment Directive	2012/19/EU	2012	Directive 2012/19/EU of the European Parliament and of the Council of 4 July 2012 on waste electrical and electronic equipment (WEEE)	The Directive aims to protect the environment and human health by encouraging sustainable production and consumption. It does so by: (1) preventing the creation of waste electrical and electronic equipment (WEEE); (2) promoting reuse, recycling and other ways of recovering waste from electrical and electronic equipment (EEE); and supporting the efficient use of resources and recovery of valuable …	02012L0019-20180704	no	yes	yes	"67/548/EEC", "1999/45/EC", "dangerous"	no
WFD	Waste Framework Directive	2008/98/EC	2008	Directive 2008/98/EC of the European Parliament and of the Council of 19 November 2008 on waste and repealing certain Directives	This Directive lays down measures to protect the environment and human health by preventing or reducing the adverse impacts of the generation and management of waste and by reducing overall impacts of resource use and improving the efficiency of such use.	02008L0098-20180705	yes	yes	yes	"67/548/EEC", "1999/45/EC", "dangerous", "hazardous waste"	yes

## Sheet: Results CLP
Regulation	Article number and name	Reference type (general/ specific)	Harmonized classification (H)	Type of hazard	CLP Hazard class	CLP Hazard category	Obligation	additional conditions apply	Obligation type or category
ADD	Annex - 2 General provisions - 2.2	specific		PH	2.3. Aerosols	Aerosol	2.2. Labelling Without prejudice to Regulation (EC) No 1272/2008, each aerosol dispenser must visibly bear the following legible and indelible marking: (a) where the aerosol is classified as ‘non-flammable’ according to the criteria of point 1.9, the signal word ‘Warning’ and the other label elements for Aerosols Category 3 provided for in Table 2.3.1 of Annex I to Regulation (EC) No 1272/2008; (…	no	Information requirement
BPR	Article 4(1) Conditions for approval	specific		HHH	3.5. Germ cell mutagenicity	Muta. 1A, 1B	1. An active substance shall be approved for an initial period not exceeding 10 years if at least one biocidal product containing that active substance may be expected to meet the criteria laid down in point (b) of Article 19(1) taking into account the factors set out in Article 19(2) and (5). An active substance that falls under Article 5 may only be approved for an initial period not exceeding …	yes	conditioned use
BPR	Article 4(1) Conditions for approval	specific		HHH	3.6. Carcinogenicity	Carc. 1A, 1B	1. An active substance shall be approved for an initial period not exceeding 10 years if at least one biocidal product containing that active substance may be expected to meet the criteria laid down in point (b) of Article 19(1) taking into account the factors set out in Article 19(2) and (5). An active substance that falls under Article 5 may only be approved for an initial period not exceeding …	yes	conditioned use
BPR	Article 4(1) Conditions for approval	specific		HHH	3.7. Reproductive toxicity	Repr. 1A, 1B	1. An active substance shall be approved for an initial period not exceeding 10 years if at least one biocidal product containing that active substance may be expected to meet the criteria laid down in point (b) of Article 19(1) taking into account the factors set out in Article 19(2) and (5). An active substance that falls under Article 5 may only be approved for an initial period not exceeding …	yes	conditioned use
BPR	Article 5(1)(b) Exclusion criteria	specific		HHH	3.5. Germ cell mutagenicity	Muta. 1A, 1B	1. Subject to paragraph 2, the following active substances shall not be approved: (b) active substances which have been classified in accordance with Regulation (EC) No 1272/2008 as, or which meet the criteria to be classified as, mutagen category 1A or 1B;	no	prohibition
BPR	Article 5(1)(a) Exclusion criteria	specific		HHH	3.6. Carcinogenicity	Carc. 1A, 1B	1. Subject to paragraph 2, the following active substances shall not be approved: (a) active substances which have been classified in accordance with Regulation (EC) No 1272/2008 as, or which meet the criteria to be classified as, carcinogen category 1A or 1B;	no	prohibition
BPR	Article 5(1)(c) Exclusion criteria	specific		HHH	3.7. Reproductive toxicity	Repr. 1A, 1B	1. Subject to paragraph 2, the following active substances shall not be approved: (c) active substances which have been classified in accordance with Regulation (EC) No 1272/2008 as, or which meet the criteria to be classified as, toxic for reproduction category 1A or 1B;	no	prohibition
BPR	Article 10(4) Active substances which are candidates for substitution	specific		HHH	3.5. Germ cell mutagenicity	Muta. 1A, 1B	4. By way of derogation from Article 4(1) and Article 12(3), the approval of an active substance that is considered as a candidate for substitution and each renewal shall be for a period not exceeding seven years.	no	conditioned use
BPR	Article 10(4) Active substances which are candidates for substitution	specific		HHH	3.6. Carcinogenicity	Carc. 1A, 1B	4. By way of derogation from Article 4(1) and Article 12(3), the approval of an active substance that is considered as a candidate for substitution and each renewal shall be for a period not exceeding seven years.	no	conditioned use
BPR	Article 10(4) Active substances which are candidates for substitution	specific		HHH	3.7. Reproductive toxicity	Repr. 1A, 1B	4. By way of derogation from Article 4(1) and Article 12(3), the approval of an active substance that is considered as a candidate for substitution and each renewal shall be for a period not exceeding seven years.	no	conditioned use
BPR	Article 10(4) Active substances which are candidates for substitution	specific		HHH	3.4. Respiratory or skin sensitisation	Resp. Sens. 1	4. By way of derogation from Article 4(1) and Article 12(3), the approval of an active substance that is considered as a candidate for substitution and each renewal shall be for a period not exceeding seven years.	no	conditioned use
BPR	Article 19(4)(b) Conditions for granting an authorisation	specific		HHH	3.1. Acute toxicity	Acute Tox. 1,2,3	4. A biocidal product shall not be authorised for making available on the market for use by the general public where: (b) it meets the criteria according to Regulation (EC) No 1272/2008 for classification as: — acute oral toxicity category 1, 2 or 3, — acute dermal toxicity category 1, 2 or 3, — acute inhalation toxicity (gases and dust/mist) category 1, 2 or 3, — acute inhalation toxicity (vapou…	yes	prohibition
BPR	Article 19(4)(b) Conditions for granting an authorisation	specific		HHH	3.5. Germ cell mutagenicity	Muta. 1A, 1B	4. A biocidal product shall not be authorised for making available on the market for use by the general public where: (b) it meets the criteria according to Regulation (EC) No 1272/2008 for classification as: — acute oral toxicity category 1, 2 or 3, — acute dermal toxicity category 1, 2 or 3, — acute inhalation toxicity (gases and dust/mist) category 1, 2 or 3, — acute inhalation toxicity (vapou…	yes	prohibition
BPR	Article 19(4)(b) Conditions for granting an authorisation	specific		HHH	3.6. Carcinogenicity	Carc. 1A, 1B	4. A biocidal product shall not be authorised for making available on the market for use by the general public where: (b) it meets the criteria according to Regulation (EC) No 1272/2008 for classification as: — acute oral toxicity category 1, 2 or 3, — acute dermal toxicity category 1, 2 or 3, — acute inhalation toxicity (gases and dust/mist) category 1, 2 or 3, — acute inhalation toxicity (vapou…	yes	prohibition
BPR	Article 19(4)(b) Conditions for granting an authorisation	specific		HHH	3.7. Reproductive toxicity	Repr. 1A, 1B	4. A biocidal product shall not be authorised for making available on the market for use by the general public where: (b) it meets the criteria according to Regulation (EC) No 1272/2008 for classification as: — acute oral toxicity category 1, 2 or 3, — acute dermal toxicity category 1, 2 or 3, — acute inhalation toxicity (gases and dust/mist) category 1, 2 or 3, — acute inhalation toxicity (vapou…	yes	prohibition
BPR	Article 19(4)(b) Conditions for granting an authorisation	specific		HHH	3.8. Specific target organ toxicity — single exposure	STOT (SE) 1	4. A biocidal product shall not be authorised for making available on the market for use by the general public where: (b) it meets the criteria according to Regulation (EC) No 1272/2008 for classification as: — acute oral toxicity category 1, 2 or 3, — acute dermal toxicity category 1, 2 or 3, — acute inhalation toxicity (gases and dust/mist) category 1, 2 or 3, — acute inhalation toxicity (vapou…	yes	prohibition
BPR	Article 19(4)(b) Conditions for granting an authorisation	specific		HHH	3.9. Specific target organ toxicity — repeated exposure	STOT (RE) 1	4. A biocidal product shall not be authorised for making available on the market for use by the general public where: (b) it meets the criteria according to Regulation (EC) No 1272/2008 for classification as: — acute oral toxicity category 1, 2 or 3, — acute dermal toxicity category 1, 2 or 3, — acute inhalation toxicity (gases and dust/mist) category 1, 2 or 3, — acute inhalation toxicity (vapou…	yes	prohibition
BPR	Article 23(1) Comparative assessment of biocidal products	specific		HHH	3.5. Germ cell mutagenicity	Muta. 1A, 1B	1. The receiving competent authority or, in the case of an evaluation of an application for a Union authorisation, the evaluating competent authority, shall perform a comparative assessment as part of the evaluation of an application for authorisation or for renewal of authorisation of a biocidal product containing an active substance that is a candidate for substitution in accordance with Articl…	yes	assessment
BPR	Article 23(1) Comparative assessment of biocidal products	specific		HHH	3.6. Carcinogenicity	Carc. 1A, 1B	1. The receiving competent authority or, in the case of an evaluation of an application for a Union authorisation, the evaluating competent authority, shall perform a comparative assessment as part of the evaluation of an application for authorisation or for renewal of authorisation of a biocidal product containing an active substance that is a candidate for substitution in accordance with Articl…	yes	assessment
BPR	Article 23(1) Comparative assessment of biocidal products	specific		HHH	3.7. Reproductive toxicity	Repr. 1A, 1B	1. The receiving competent authority or, in the case of an evaluation of an application for a Union authorisation, the evaluating competent authority, shall perform a comparative assessment as part of the evaluation of an application for authorisation or for renewal of authorisation of a biocidal product containing an active substance that is a candidate for substitution in accordance with Articl…	yes	assessment
BPR	Article 23(1) Comparative assessment of biocidal products	specific		HHH	3.4. Respiratory or skin sensitisation	Resp. Sens. 1	1. The receiving competent authority or, in the case of an evaluation of an application for a Union authorisation, the evaluating competent authority, shall perform a comparative assessment as part of the evaluation of an application for authorisation or for renewal of authorisation of a biocidal product containing an active substance that is a candidate for substitution in accordance with Articl…	yes	assessment
BPR	Article 23(3) Comparative assessment of biocidal products	specific		HHH	3.5. Germ cell mutagenicity	Muta. 1A, 1B	3. The receiving competent authority or, in the case of a decision on an application for a Union authorisation, the Commission, shall prohibit or restrict the making available on the market or the use of a biocidal product containing an active substance that is a candidate for substitution where a comparative assessment, performed in accordance with the technical guidance notes referred to in Art…	yes	prohibition
BPR	Article 23(3) Comparative assessment of biocidal products	specific		HHH	3.6. Carcinogenicity	Carc. 1A, 1B	3. The receiving competent authority or, in the case of a decision on an application for a Union authorisation, the Commission, shall prohibit or restrict the making available on the market or the use of a biocidal product containing an active substance that is a candidate for substitution where a comparative assessment, performed in accordance with the technical guidance notes referred to in Art…	yes	prohibition
BPR	Article 23(3) Comparative assessment of biocidal products	specific		HHH	3.7. Reproductive toxicity	Repr. 1A, 1B	3. The receiving competent authority or, in the case of a decision on an application for a Union authorisation, the Commission, shall prohibit or restrict the making available on the market or the use of a biocidal product containing an active substance that is a candidate for substitution where a comparative assessment, performed in accordance with the technical guidance notes referred to in Art…	yes	prohibition
BPR	Article 23(3) Comparative assessment of biocidal products	specific		HHH	3.4. Respiratory or skin sensitisation	Resp. Sens. 1	3. The receiving competent authority or, in the case of a decision on an application for a Union authorisation, the Commission, shall prohibit or restrict the making available on the market or the use of a biocidal product containing an active substance that is a candidate for substitution where a comparative assessment, performed in accordance with the technical guidance notes referred to in Art…	yes	prohibition
BPR	Article 23(6) Comparative assessment of biocidal products	specific		HHH	3.5. Germ cell mutagenicity	Muta. 1A, 1B	6. Notwithstanding Article 17(4), and without prejudice to paragraph 4 of this Article, an authorisation for a biocidal product containing an active substance that is a candidate for substitution shall be granted for a period not exceeding five years and renewed for a period not exceeding five years.	yes	conditioned use
BPR	Article 23(6) Comparative assessment of biocidal products	specific		HHH	3.6. Carcinogenicity	Carc. 1A, 1B	6. Notwithstanding Article 17(4), and without prejudice to paragraph 4 of this Article, an authorisation for a biocidal product containing an active substance that is a candidate for substitution shall be granted for a period not exceeding five years and renewed for a period not exceeding five years.	yes	conditioned use
BPR	Article 23(6) Comparative assessment of biocidal products	specific		HHH	3.7. Reproductive toxicity	Repr. 1A, 1B	6. Notwithstanding Article 17(4), and without prejudice to paragraph 4 of this Article, an authorisation for a biocidal product containing an active substance that is a candidate for substitution shall be granted for a period not exceeding five years and renewed for a period not exceeding five years.	yes	conditioned use
BPR	Article 23(6) Comparative assessment of biocidal products	specific		HHH	3.4. Respiratory or skin sensitisation	Resp. Sens. 1	6. Notwithstanding Article 17(4), and without prejudice to paragraph 4 of this Article, an authorisation for a biocidal product containing an active substance that is a candidate for substitution shall be granted for a period not exceeding five years and renewed for a period not exceeding five years.	yes	conditioned use
BPR	Article 25 Eligibility for the simplified authorisation procedure	general		PH	2.1. Explosives	Unst. Expl./Expl.	For eligible biocidal products, an application for authorisation may be made under a simplified authorisation procedure. A biocidal product shall be eligible if all the following conditions are met: (a) all the active substances contained in the biocidal product appear in Annex I and satisfy any restriction specified in that Annex; (b) the biocidal product does not contain any substance of concer…	no	exemption from simplified procedure
BPR	Article 25 Eligibility for the simplified authorisation procedure	general		PH	2.2. Flammable gases	Flam. Gas	For eligible biocidal products, an application for authorisation may be made under a simplified authorisation procedure. A biocidal product shall be eligible if all the following conditions are met: (a) all the active substances contained in the biocidal product appear in Annex I and satisfy any restriction specified in that Annex; (b) the biocidal product does not contain any substance of concer…	no	exemption from simplified procedure
BPR	Article 25 Eligibility for the simplified authorisation procedure	general		PH	2.3. Aerosols	Aerosol	For eligible biocidal products, an application for authorisation may be made under a simplified authorisation procedure. A biocidal product shall be eligible if all the following conditions are met: (a) all the active substances contained in the biocidal product appear in Annex I and satisfy any restriction specified in that Annex; (b) the biocidal product does not contain any substance of concer…	no	exemption from simplified procedure
BPR	Article 25 Eligibility for the simplified authorisation procedure	general		PH	2.4. Oxidising gases	Ox. Gas 1	For eligible biocidal products, an application for authorisation may be made under a simplified authorisation procedure. A biocidal product shall be eligible if all the following conditions are met: (a) all the active substances contained in the biocidal product appear in Annex I and satisfy any restriction specified in that Annex; (b) the biocidal product does not contain any substance of concer…	no	exemption from simplified procedure
BPR	Article 25 Eligibility for the simplified authorisation procedure	general		PH	2.5. Gases under pressure	Press. Gas	For eligible biocidal products, an application for authorisation may be made under a simplified authorisation procedure. A biocidal product shall be eligible if all the following conditions are met: (a) all the active substances contained in the biocidal product appear in Annex I and satisfy any restriction specified in that Annex; (b) the biocidal product does not contain any substance of concer…	no	exemption from simplified procedure
BPR	Article 25 Eligibility for the simplified authorisation procedure	general		PH	2.6. Flammable liquids	Flam. Liq.	For eligible biocidal products, an application for authorisation may be made under a simplified authorisation procedure. A biocidal product shall be eligible if all the following conditions are met: (a) all the active substances contained in the biocidal product appear in Annex I and satisfy any restriction specified in that Annex; (b) the biocidal product does not contain any substance of concer…	no	exemption from simplified procedure
BPR	Article 25 Eligibility for the simplified authorisation procedure	general		PH	2.7. Flammable solids	Flam. Sol.	For eligible biocidal products, an application for authorisation may be made under a simplified authorisation procedure. A biocidal product shall be eligible if all the following conditions are met: (a) all the active substances contained in the biocidal product appear in Annex I and satisfy any restriction specified in that Annex; (b) the biocidal product does not contain any substance of concer…	no	exemption from simplified procedure
BPR	Article 25 Eligibility for the simplified authorisation procedure	general		PH	2.8. Self-reactive substances and mixtures	Self-react.	For eligible biocidal products, an application for authorisation may be made under a simplified authorisation procedure. A biocidal product shall be eligible if all the following conditions are met: (a) all the active substances contained in the biocidal product appear in Annex I and satisfy any restriction specified in that Annex; (b) the biocidal product does not contain any substance of concer…	no	exemption from simplified procedure
BPR	Article 25 Eligibility for the simplified authorisation procedure	general		PH	2.9. Pyrophoric liquids	Pyr. Liq.	For eligible biocidal products, an application for authorisation may be made under a simplified authorisation procedure. A biocidal product shall be eligible if all the following conditions are met: (a) all the active substances contained in the biocidal product appear in Annex I and satisfy any restriction specified in that Annex; (b) the biocidal product does not contain any substance of concer…	no	exemption from simplified procedure
BPR	Article 25 Eligibility for the simplified authorisation procedure	general		PH	2.10. Pyrophoric solids	Pyr. Sol.	For eligible biocidal products, an application for authorisation may be made under a simplified authorisation procedure. A biocidal product shall be eligible if all the following conditions are met: (a) all the active substances contained in the biocidal product appear in Annex I and satisfy any restriction specified in that Annex; (b) the biocidal product does not contain any substance of concer…	no	exemption from simplified procedure
BPR	Article 25 Eligibility for the simplified authorisation procedure	general		PH	2.11. Self-heating substances and mixtures	Self-heat.	For eligible biocidal products, an application for authorisation may be made under a simplified authorisation procedure. A biocidal product shall be eligible if all the following conditions are met: (a) all the active substances contained in the biocidal product appear in Annex I and satisfy any restriction specified in that Annex; (b) the biocidal product does not contain any substance of concer…	no	exemption from simplified procedure
BPR	Article 25 Eligibility for the simplified authorisation procedure	general		PH	2.12. Substances and mixtures which in contact with water emit flammable gases	Water-react.	For eligible biocidal products, an application for authorisation may be made under a simplified authorisation procedure. A biocidal product shall be eligible if all the following conditions are met: (a) all the active substances contained in the biocidal product appear in Annex I and satisfy any restriction specified in that Annex; (b) the biocidal product does not contain any substance of concer…	no	exemption from simplified procedure
BPR	Article 25 Eligibility for the simplified authorisation procedure	general		PH	2.13. Oxidising liquids	Ox. Liq.	For eligible biocidal products, an application for authorisation may be made under a simplified authorisation procedure. A biocidal product shall be eligible if all the following conditions are met: (a) all the active substances contained in the biocidal product appear in Annex I and satisfy any restriction specified in that Annex; (b) the biocidal product does not contain any substance of concer…	no	exemption from simplified procedure
BPR	Article 25 Eligibility for the simplified authorisation procedure	general		PH	2.14. Oxidising solids	Ox. Sol.	For eligible biocidal products, an application for authorisation may be made under a simplified authorisation procedure. A biocidal product shall be eligible if all the following conditions are met: (a) all the active substances contained in the biocidal product appear in Annex I and satisfy any restriction specified in that Annex; (b) the biocidal product does not contain any substance of concer…	no	exemption from simplified procedure
BPR	Article 25 Eligibility for the simplified authorisation procedure	general		PH	2.15. Organic peroxides	Org. Perox.	For eligible biocidal products, an application for authorisation may be made under a simplified authorisation procedure. A biocidal product shall be eligible if all the following conditions are met: (a) all the active substances contained in the biocidal product appear in Annex I and satisfy any restriction specified in that Annex; (b) the biocidal product does not contain any substance of concer…	no	exemption from simplified procedure
BPR	Article 25 Eligibility for the simplified authorisation procedure	general		PH	2.16. Corrosive to metals	Met. Corr. 1	For eligible biocidal products, an application for authorisation may be made under a simplified authorisation procedure. A biocidal product shall be eligible if all the following conditions are met: (a) all the active substances contained in the biocidal product appear in Annex I and satisfy any restriction specified in that Annex; (b) the biocidal product does not contain any substance of concer…	no	exemption from simplified procedure
BPR	Article 25 Eligibility for the simplified authorisation procedure	general		PH	2.17. Desensitised explosive	Desen. Expl.	For eligible biocidal products, an application for authorisation may be made under a simplified authorisation procedure. A biocidal product shall be eligible if all the following conditions are met: (a) all the active substances contained in the biocidal product appear in Annex I and satisfy any restriction specified in that Annex; (b) the biocidal product does not contain any substance of concer…	no	exemption from simplified procedure
BPR	Article 25 Eligibility for the simplified authorisation procedure	general		HHH	3.1. Acute toxicity	Acute Tox. 1-4	For eligible biocidal products, an application for authorisation may be made under a simplified authorisation procedure. A biocidal product shall be eligible if all the following conditions are met: (a) all the active substances contained in the biocidal product appear in Annex I and satisfy any restriction specified in that Annex; (b) the biocidal product does not contain any substance of concer…	no	exemption from simplified procedure
BPR	Article 25 Eligibility for the simplified authorisation procedure	general		HHH	3.2. Skin corrosion/irritation	Skin Corr. 1/Skin Irr. 2	For eligible biocidal products, an application for authorisation may be made under a simplified authorisation procedure. A biocidal product shall be eligible if all the following conditions are met: (a) all the active substances contained in the biocidal product appear in Annex I and satisfy any restriction specified in that Annex; (b) the biocidal product does not contain any substance of concer…	no	exemption from simplified procedure
BPR	Article 25 Eligibility for the simplified authorisation procedure	general		HHH	3.3. Serious eye damage/eye irritation	Eye Dam. 1/Eye Irr. 2	For eligible biocidal products, an application for authorisation may be made under a simplified authorisation procedure. A biocidal product shall be eligible if all the following conditions are met: (a) all the active substances contained in the biocidal product appear in Annex I and satisfy any restriction specified in that Annex; (b) the biocidal product does not contain any substance of concer…	no	exemption from simplified procedure
BPR	Article 25 Eligibility for the simplified authorisation procedure	general		HHH	3.4. Respiratory or skin sensitisation	Resp. Sens. 1/Skin. Sens. 1	For eligible biocidal products, an application for authorisation may be made under a simplified authorisation procedure. A biocidal product shall be eligible if all the following conditions are met: (a) all the active substances contained in the biocidal product appear in Annex I and satisfy any restriction specified in that Annex; (b) the biocidal product does not contain any substance of concer…	no	exemption from simplified procedure
BPR	Article 25 Eligibility for the simplified authorisation procedure	general		HHH	3.5. Germ cell mutagenicity	Muta. 1A, 1B or 2	For eligible biocidal products, an application for authorisation may be made under a simplified authorisation procedure. A biocidal product shall be eligible if all the following conditions are met: (a) all the active substances contained in the biocidal product appear in Annex I and satisfy any restriction specified in that Annex; (b) the biocidal product does not contain any substance of concer…	no	exemption from simplified procedure
BPR	Article 25 Eligibility for the simplified authorisation procedure	general		HHH	3.6. Carcinogenicity	Carc. 1A, 1B or 2	For eligible biocidal products, an application for authorisation may be made under a simplified authorisation procedure. A biocidal product shall be eligible if all the following conditions are met: (a) all the active substances contained in the biocidal product appear in Annex I and satisfy any restriction specified in that Annex; (b) the biocidal product does not contain any substance of concer…	no	exemption from simplified procedure
BPR	Article 25 Eligibility for the simplified authorisation procedure	general		HHH	3.7. Reproductive toxicity	Repr. 1A, 1B or 2/Lact.	For eligible biocidal products, an application for authorisation may be made under a simplified authorisation procedure. A biocidal product shall be eligible if all the following conditions are met: (a) all the active substances contained in the biocidal product appear in Annex I and satisfy any restriction specified in that Annex; (b) the biocidal product does not contain any substance of concer…	no	exemption from simplified procedure
BPR	Article 25 Eligibility for the simplified authorisation procedure	general		HHH	3.8. Specific target organ toxicity — single exposure	STOT (SE) 1-3	For eligible biocidal products, an application for authorisation may be made under a simplified authorisation procedure. A biocidal product shall be eligible if all the following conditions are met: (a) all the active substances contained in the biocidal product appear in Annex I and satisfy any restriction specified in that Annex; (b) the biocidal product does not contain any substance of concer…	no	exemption from simplified procedure
BPR	Article 25 Eligibility for the simplified authorisation procedure	general		HHH	3.9. Specific target organ toxicity — repeated exposure	STOT (RE) 1 or 2	For eligible biocidal products, an application for authorisation may be made under a simplified authorisation procedure. A biocidal product shall be eligible if all the following conditions are met: (a) all the active substances contained in the biocidal product appear in Annex I and satisfy any restriction specified in that Annex; (b) the biocidal product does not contain any substance of concer…	no	exemption from simplified procedure
BPR	Article 25 Eligibility for the simplified authorisation procedure	general		HHH	3.10. Aspiration hazard	Asp. Tox. 1	For eligible biocidal products, an application for authorisation may be made under a simplified authorisation procedure. A biocidal product shall be eligible if all the following conditions are met: (a) all the active substances contained in the biocidal product appear in Annex I and satisfy any restriction specified in that Annex; (b) the biocidal product does not contain any substance of concer…	no	exemption from simplified procedure
BPR	Article 25 Eligibility for the simplified authorisation procedure	general		HHH	3.11. Endocrine disruption for human health	ED HH 1 or 2	For eligible biocidal products, an application for authorisation may be made under a simplified authorisation procedure. A biocidal product shall be eligible if all the following conditions are met: (a) all the active substances contained in the biocidal product appear in Annex I and satisfy any restriction specified in that Annex; (b) the biocidal product does not contain any substance of concer…	no	exemption from simplified procedure
BPR	Article 25 Eligibility for the simplified authorisation procedure	general		EH	4.1. Hazardous to the aquatic environment	Aquatic Acute 1/Aquatic Chronic 1-4	For eligible biocidal products, an application for authorisation may be made under a simplified authorisation procedure. A biocidal product shall be eligible if all the following conditions are met: (a) all the active substances contained in the biocidal product appear in Annex I and satisfy any restriction specified in that Annex; (b) the biocidal product does not contain any substance of concer…	no	exemption from simplified procedure
BPR	Article 25 Eligibility for the simplified authorisation procedure	general		EH	4.2. Endocrine disruption for the environment	ED ENV 1 or 2	For eligible biocidal products, an application for authorisation may be made under a simplified authorisation procedure. A biocidal product shall be eligible if all the following conditions are met: (a) all the active substances contained in the biocidal product appear in Annex I and satisfy any restriction specified in that Annex; (b) the biocidal product does not contain any substance of concer…	no	exemption from simplified procedure
BPR	Article 25 Eligibility for the simplified authorisation procedure	general		EH	4.3. Persistent, Bioaccumulative and Toxic or Very Persistent, Very Bioaccumulative properties	PBT/vPvB	For eligible biocidal products, an application for authorisation may be made under a simplified authorisation procedure. A biocidal product shall be eligible if all the following conditions are met: (a) all the active substances contained in the biocidal product appear in Annex I and satisfy any restriction specified in that Annex; (b) the biocidal product does not contain any substance of concer…	no	exemption from simplified procedure
BPR	Article 25 Eligibility for the simplified authorisation procedure	general		EH	4.4. Persistent, Mobile and Toxic or Very Persistent, Very Mobile properties	PMT/vPvM	For eligible biocidal products, an application for authorisation may be made under a simplified authorisation procedure. A biocidal product shall be eligible if all the following conditions are met: (a) all the active substances contained in the biocidal product appear in Annex I and satisfy any restriction specified in that Annex; (b) the biocidal product does not contain any substance of concer…	no	exemption from simplified procedure
BPR	Article 25 Eligibility for the simplified authorisation procedure	general		AH	5.1. Hazardous to the ozone layer	Ozone	For eligible biocidal products, an application for authorisation may be made under a simplified authorisation procedure. A biocidal product shall be eligible if all the following conditions are met: (a) all the active substances contained in the biocidal product appear in Annex I and satisfy any restriction specified in that Annex; (b) the biocidal product does not contain any substance of concer…	no	exemption from simplified procedure
CAD	Article 3(1) Occupational exposure limit values and biolgocial limit values	general		PH	2.1. Explosives	Unst. Expl./Expl.	1. The Commission shall evaluate the relationship between the health effects of hazardous chemical agents and the level of occupational exposure by means of an independent scientific assessment of the latest available scientific data.	no	assessment
CAD	Article 3(1) Occupational exposure limit values and biolgocial limit values	general		PH	2.2. Flammable gases	Flam. Gas	1. The Commission shall evaluate the relationship between the health effects of hazardous chemical agents and the level of occupational exposure by means of an independent scientific assessment of the latest available scientific data.	no	assessment
CAD	Article 3(1) Occupational exposure limit values and biolgocial limit values	general		PH	2.3. Aerosols	Aerosol	1. The Commission shall evaluate the relationship between the health effects of hazardous chemical agents and the level of occupational exposure by means of an independent scientific assessment of the latest available scientific data.	no	assessment
CAD	Article 3(1) Occupational exposure limit values and biolgocial limit values	general		PH	2.4. Oxidising gases	Ox. Gas 1	1. The Commission shall evaluate the relationship between the health effects of hazardous chemical agents and the level of occupational exposure by means of an independent scientific assessment of the latest available scientific data.	no	assessment
CAD	Article 3(1) Occupational exposure limit values and biolgocial limit values	general		PH	2.5. Gases under pressure	Press. Gas	1. The Commission shall evaluate the relationship between the health effects of hazardous chemical agents and the level of occupational exposure by means of an independent scientific assessment of the latest available scientific data.	no	assessment
CAD	Article 3(1) Occupational exposure limit values and biolgocial limit values	general		PH	2.6. Flammable liquids	Flam. Liq.	1. The Commission shall evaluate the relationship between the health effects of hazardous chemical agents and the level of occupational exposure by means of an independent scientific assessment of the latest available scientific data.	no	assessment
CAD	Article 3(1) Occupational exposure limit values and biolgocial limit values	general		PH	2.7. Flammable solids	Flam. Sol.	1. The Commission shall evaluate the relationship between the health effects of hazardous chemical agents and the level of occupational exposure by means of an independent scientific assessment of the latest available scientific data.	no	assessment
CAD	Article 3(1) Occupational exposure limit values and biolgocial limit values	general		PH	2.8. Self-reactive substances and mixtures	Self-react.	1. The Commission shall evaluate the relationship between the health effects of hazardous chemical agents and the level of occupational exposure by means of an independent scientific assessment of the latest available scientific data.	no	assessment
CAD	Article 3(1) Occupational exposure limit values and biolgocial limit values	general		PH	2.9. Pyrophoric liquids	Pyr. Liq.	1. The Commission shall evaluate the relationship between the health effects of hazardous chemical agents and the level of occupational exposure by means of an independent scientific assessment of the latest available scientific data.	no	assessment
CAD	Article 3(1) Occupational exposure limit values and biolgocial limit values	general		PH	2.10. Pyrophoric solids	Pyr. Sol.	1. The Commission shall evaluate the relationship between the health effects of hazardous chemical agents and the level of occupational exposure by means of an independent scientific assessment of the latest available scientific data.	no	assessment
CAD	Article 3(1) Occupational exposure limit values and biolgocial limit values	general		PH	2.11. Self-heating substances and mixtures	Self-heat.	1. The Commission shall evaluate the relationship between the health effects of hazardous chemical agents and the level of occupational exposure by means of an independent scientific assessment of the latest available scientific data.	no	assessment
CAD	Article 3(1) Occupational exposure limit values and biolgocial limit values	general		PH	2.12. Substances and mixtures which in contact with water emit flammable gases	Water-react.	1. The Commission shall evaluate the relationship between the health effects of hazardous chemical agents and the level of occupational exposure by means of an independent scientific assessment of the latest available scientific data.	no	assessment
CAD	Article 3(1) Occupational exposure limit values and biolgocial limit values	general		PH	2.13. Oxidising liquids	Ox. Liq.	1. The Commission shall evaluate the relationship between the health effects of hazardous chemical agents and the level of occupational exposure by means of an independent scientific assessment of the latest available scientific data.	no	assessment
CAD	Article 3(1) Occupational exposure limit values and biolgocial limit values	general		PH	2.14. Oxidising solids	Ox. Sol.	1. The Commission shall evaluate the relationship between the health effects of hazardous chemical agents and the level of occupational exposure by means of an independent scientific assessment of the latest available scientific data.	no	assessment
CAD	Article 3(1) Occupational exposure limit values and biolgocial limit values	general		PH	2.15. Organic peroxides	Org. Perox.	1. The Commission shall evaluate the relationship between the health effects of hazardous chemical agents and the level of occupational exposure by means of an independent scientific assessment of the latest available scientific data.	no	assessment
CAD	Article 3(1) Occupational exposure limit values and biolgocial limit values	general		PH	2.16. Corrosive to metals	Met. Corr. 1	1. The Commission shall evaluate the relationship between the health effects of hazardous chemical agents and the level of occupational exposure by means of an independent scientific assessment of the latest available scientific data.	no	assessment
CAD	Article 3(1) Occupational exposure limit values and biolgocial limit values	general		PH	2.17. Desensitised explosive	Desen. Expl.	1. The Commission shall evaluate the relationship between the health effects of hazardous chemical agents and the level of occupational exposure by means of an independent scientific assessment of the latest available scientific data.	no	assessment
CAD	Article 3(1) Occupational exposure limit values and biolgocial limit values	general		HHH	3.1. Acute toxicity	Acute Tox. 1-4	1. The Commission shall evaluate the relationship between the health effects of hazardous chemical agents and the level of occupational exposure by means of an independent scientific assessment of the latest available scientific data.	no	assessment
CAD	Article 3(1) Occupational exposure limit values and biolgocial limit values	general		HHH	3.2. Skin corrosion/irritation	Skin Corr. 1/Skin Irr. 2	1. The Commission shall evaluate the relationship between the health effects of hazardous chemical agents and the level of occupational exposure by means of an independent scientific assessment of the latest available scientific data.	no	assessment
CAD	Article 3(1) Occupational exposure limit values and biolgocial limit values	general		HHH	3.3. Serious eye damage/eye irritation	Eye Dam. 1/Eye Irr. 2	1. The Commission shall evaluate the relationship between the health effects of hazardous chemical agents and the level of occupational exposure by means of an independent scientific assessment of the latest available scientific data.	no	assessment
CAD	Article 3(1) Occupational exposure limit values and biolgocial limit values	general		HHH	3.4. Respiratory or skin sensitisation	Resp. Sens. 1/Skin. Sens. 1	1. The Commission shall evaluate the relationship between the health effects of hazardous chemical agents and the level of occupational exposure by means of an independent scientific assessment of the latest available scientific data.	no	assessment
CAD	Article 3(1) Occupational exposure limit values and biolgocial limit values	general		HHH	3.5. Germ cell mutagenicity	Muta. 1A, 1B or 2	1. The Commission shall evaluate the relationship between the health effects of hazardous chemical agents and the level of occupational exposure by means of an independent scientific assessment of the latest available scientific data.	no	assessment
CAD	Article 3(1) Occupational exposure limit values and biolgocial limit values	general		HHH	3.6. Carcinogenicity	Carc. 1A, 1B or 2	1. The Commission shall evaluate the relationship between the health effects of hazardous chemical agents and the level of occupational exposure by means of an independent scientific assessment of the latest available scientific data.	no	assessment
CAD	Article 3(1) Occupational exposure limit values and biolgocial limit values	general		HHH	3.7. Reproductive toxicity	Repr. 1A, 1B or 2/Lact.	1. The Commission shall evaluate the relationship between the health effects of hazardous chemical agents and the level of occupational exposure by means of an independent scientific assessment of the latest available scientific data.	no	assessment
CAD	Article 3(1) Occupational exposure limit values and biolgocial limit values	general		HHH	3.8. Specific target organ toxicity — single exposure	STOT (SE) 1-3	1. The Commission shall evaluate the relationship between the health effects of hazardous chemical agents and the level of occupational exposure by means of an independent scientific assessment of the latest available scientific data.	no	assessment
CAD	Article 3(1) Occupational exposure limit values and biolgocial limit values	general		HHH	3.9. Specific target organ toxicity — repeated exposure	STOT (RE) 1 or 2	1. The Commission shall evaluate the relationship between the health effects of hazardous chemical agents and the level of occupational exposure by means of an independent scientific assessment of the latest available scientific data.	no	assessment
CAD	Article 3(1) Occupational exposure limit values and biolgocial limit values	general		HHH	3.10. Aspiration hazard	Asp. Tox. 1	1. The Commission shall evaluate the relationship between the health effects of hazardous chemical agents and the level of occupational exposure by means of an independent scientific assessment of the latest available scientific data.	no	assessment
CAD	Article 3(1) Occupational exposure limit values and biolgocial limit values	general		HHH	3.11. Endocrine disruption for human health	ED HH 1 or 2	1. The Commission shall evaluate the relationship between the health effects of hazardous chemical agents and the level of occupational exposure by means of an independent scientific assessment of the latest available scientific data.	no	assessment
CAD	Article 4(1) Determination and assessment of risk of hazardous chemical agents	general		PH	2.1. Explosives	Unst. Expl./Expl.	1. In carrying out the obligations laid down in Articles 6(3) and 9(1) of Directive 89/391/EEC, the employer shall first determine whether any hazardous chemical agents are present at the workplace. If so, he shall then assess any risk to the safety and health of workers arising from the presence of those chemical agents, taking into consideration the following: — their hazardous properties, — in…	no	assessment
CAD	Article 4(1) Determination and assessment of risk of hazardous chemical agents	general		PH	2.2. Flammable gases	Flam. Gas	1. In carrying out the obligations laid down in Articles 6(3) and 9(1) of Directive 89/391/EEC, the employer shall first determine whether any hazardous chemical agents are present at the workplace. If so, he shall then assess any risk to the safety and health of workers arising from the presence of those chemical agents, taking into consideration the following: — their hazardous properties, — in…	no	assessment
CAD	Article 4(1) Determination and assessment of risk of hazardous chemical agents	general		PH	2.3. Aerosols	Aerosol	1. In carrying out the obligations laid down in Articles 6(3) and 9(1) of Directive 89/391/EEC, the employer shall first determine whether any hazardous chemical agents are present at the workplace. If so, he shall then assess any risk to the safety and health of workers arising from the presence of those chemical agents, taking into consideration the following: — their hazardous properties, — in…	no	assessment
CAD	Article 4(1) Determination and assessment of risk of hazardous chemical agents	general		PH	2.4. Oxidising gases	Ox. Gas 1	1. In carrying out the obligations laid down in Articles 6(3) and 9(1) of Directive 89/391/EEC, the employer shall first determine whether any hazardous chemical agents are present at the workplace. If so, he shall then assess any risk to the safety and health of workers arising from the presence of those chemical agents, taking into consideration the following: — their hazardous properties, — in…	no	assessment
CAD	Article 4(1) Determination and assessment of risk of hazardous chemical agents	general		PH	2.5. Gases under pressure	Press. Gas	1. In carrying out the obligations laid down in Articles 6(3) and 9(1) of Directive 89/391/EEC, the employer shall first determine whether any hazardous chemical agents are present at the workplace. If so, he shall then assess any risk to the safety and health of workers arising from the presence of those chemical agents, taking into consideration the following: — their hazardous properties, — in…	no	assessment
CAD	Article 4(1) Determination and assessment of risk of hazardous chemical agents	general		PH	2.6. Flammable liquids	Flam. Liq.	1. In carrying out the obligations laid down in Articles 6(3) and 9(1) of Directive 89/391/EEC, the employer shall first determine whether any hazardous chemical agents are present at the workplace. If so, he shall then assess any risk to the safety and health of workers arising from the presence of those chemical agents, taking into consideration the following: — their hazardous properties, — in…	no	assessment
CAD	Article 4(1) Determination and assessment of risk of hazardous chemical agents	general		PH	2.7. Flammable solids	Flam. Sol.	1. In carrying out the obligations laid down in Articles 6(3) and 9(1) of Directive 89/391/EEC, the employer shall first determine whether any hazardous chemical agents are present at the workplace. If so, he shall then assess any risk to the safety and health of workers arising from the presence of those chemical agents, taking into consideration the following: — their hazardous properties, — in…	no	assessment
CAD	Article 4(1) Determination and assessment of risk of hazardous chemical agents	general		PH	2.8. Self-reactive substances and mixtures	Self-react.	1. In carrying out the obligations laid down in Articles 6(3) and 9(1) of Directive 89/391/EEC, the employer shall first determine whether any hazardous chemical agents are present at the workplace. If so, he shall then assess any risk to the safety and health of workers arising from the presence of those chemical agents, taking into consideration the following: — their hazardous properties, — in…	no	assessment
CAD	Article 4(1) Determination and assessment of risk of hazardous chemical agents	general		PH	2.9. Pyrophoric liquids	Pyr. Liq.	1. In carrying out the obligations laid down in Articles 6(3) and 9(1) of Directive 89/391/EEC, the employer shall first determine whether any hazardous chemical agents are present at the workplace. If so, he shall then assess any risk to the safety and health of workers arising from the presence of those chemical agents, taking into consideration the following: — their hazardous properties, — in…	no	assessment
CAD	Article 4(1) Determination and assessment of risk of hazardous chemical agents	general		PH	2.10. Pyrophoric solids	Pyr. Sol.	1. In carrying out the obligations laid down in Articles 6(3) and 9(1) of Directive 89/391/EEC, the employer shall first determine whether any hazardous chemical agents are present at the workplace. If so, he shall then assess any risk to the safety and health of workers arising from the presence of those chemical agents, taking into consideration the following: — their hazardous properties, — in…	no	assessment
CAD	Article 4(1) Determination and assessment of risk of hazardous chemical agents	general		PH	2.11. Self-heating substances and mixtures	Self-heat.	1. In carrying out the obligations laid down in Articles 6(3) and 9(1) of Directive 89/391/EEC, the employer shall first determine whether any hazardous chemical agents are present at the workplace. If so, he shall then assess any risk to the safety and health of workers arising from the presence of those chemical agents, taking into consideration the following: — their hazardous properties, — in…	no	assessment
CAD	Article 4(1) Determination and assessment of risk of hazardous chemical agents	general		PH	2.12. Substances and mixtures which in contact with water emit flammable gases	Water-react.	1. In carrying out the obligations laid down in Articles 6(3) and 9(1) of Directive 89/391/EEC, the employer shall first determine whether any hazardous chemical agents are present at the workplace. If so, he shall then assess any risk to the safety and health of workers arising from the presence of those chemical agents, taking into consideration the following: — their hazardous properties, — in…	no	assessment
CAD	Article 4(1) Determination and assessment of risk of hazardous chemical agents	general		PH	2.13. Oxidising liquids	Ox. Liq.	1. In carrying out the obligations laid down in Articles 6(3) and 9(1) of Directive 89/391/EEC, the employer shall first determine whether any hazardous chemical agents are present at the workplace. If so, he shall then assess any risk to the safety and health of workers arising from the presence of those chemical agents, taking into consideration the following: — their hazardous properties, — in…	no	assessment
CAD	Article 4(1) Determination and assessment of risk of hazardous chemical agents	general		PH	2.14. Oxidising solids	Ox. Sol.	1. In carrying out the obligations laid down in Articles 6(3) and 9(1) of Directive 89/391/EEC, the employer shall first determine whether any hazardous chemical agents are present at the workplace. If so, he shall then assess any risk to the safety and health of workers arising from the presence of those chemical agents, taking into consideration the following: — their hazardous properties, — in…	no	assessment
CAD	Article 4(1) Determination and assessment of risk of hazardous chemical agents	general		PH	2.15. Organic peroxides	Org. Perox.	1. In carrying out the obligations laid down in Articles 6(3) and 9(1) of Directive 89/391/EEC, the employer shall first determine whether any hazardous chemical agents are present at the workplace. If so, he shall then assess any risk to the safety and health of workers arising from the presence of those chemical agents, taking into consideration the following: — their hazardous properties, — in…	no	assessment
CAD	Article 4(1) Determination and assessment of risk of hazardous chemical agents	general		PH	2.16. Corrosive to metals	Met. Corr. 1	1. In carrying out the obligations laid down in Articles 6(3) and 9(1) of Directive 89/391/EEC, the employer shall first determine whether any hazardous chemical agents are present at the workplace. If so, he shall then assess any risk to the safety and health of workers arising from the presence of those chemical agents, taking into consideration the following: — their hazardous properties, — in…	no	assessment
CAD	Article 4(1) Determination and assessment of risk of hazardous chemical agents	general		PH	2.17. Desensitised explosive	Desen. Expl.	1. In carrying out the obligations laid down in Articles 6(3) and 9(1) of Directive 89/391/EEC, the employer shall first determine whether any hazardous chemical agents are present at the workplace. If so, he shall then assess any risk to the safety and health of workers arising from the presence of those chemical agents, taking into consideration the following: — their hazardous properties, — in…	no	assessment
CAD	Article 4(1) Determination and assessment of risk of hazardous chemical agents	general		HHH	3.1. Acute toxicity	Acute Tox. 1-4	1. In carrying out the obligations laid down in Articles 6(3) and 9(1) of Directive 89/391/EEC, the employer shall first determine whether any hazardous chemical agents are present at the workplace. If so, he shall then assess any risk to the safety and health of workers arising from the presence of those chemical agents, taking into consideration the following: — their hazardous properties, — in…	no	assessment
CAD	Article 4(1) Determination and assessment of risk of hazardous chemical agents	general		HHH	3.2. Skin corrosion/irritation	Skin Corr. 1/Skin Irr. 2	1. In carrying out the obligations laid down in Articles 6(3) and 9(1) of Directive 89/391/EEC, the employer shall first determine whether any hazardous chemical agents are present at the workplace. If so, he shall then assess any risk to the safety and health of workers arising from the presence of those chemical agents, taking into consideration the following: — their hazardous properties, — in…	no	assessment
CAD	Article 4(1) Determination and assessment of risk of hazardous chemical agents	general		HHH	3.3. Serious eye damage/eye irritation	Eye Dam. 1/Eye Irr. 2	1. In carrying out the obligations laid down in Articles 6(3) and 9(1) of Directive 89/391/EEC, the employer shall first determine whether any hazardous chemical agents are present at the workplace. If so, he shall then assess any risk to the safety and health of workers arising from the presence of those chemical agents, taking into consideration the following: — their hazardous properties, — in…	no	assessment
CAD	Article 4(1) Determination and assessment of risk of hazardous chemical agents	general		HHH	3.4. Respiratory or skin sensitisation	Resp. Sens. 1/Skin. Sens. 1	1. In carrying out the obligations laid down in Articles 6(3) and 9(1) of Directive 89/391/EEC, the employer shall first determine whether any hazardous chemical agents are present at the workplace. If so, he shall then assess any risk to the safety and health of workers arising from the presence of those chemical agents, taking into consideration the following: — their hazardous properties, — in…	no	assessment
CAD	Article 4(1) Determination and assessment of risk of hazardous chemical agents	general		HHH	3.5. Germ cell mutagenicity	Muta. 1A, 1B or 2	1. In carrying out the obligations laid down in Articles 6(3) and 9(1) of Directive 89/391/EEC, the employer shall first determine whether any hazardous chemical agents are present at the workplace. If so, he shall then assess any risk to the safety and health of workers arising from the presence of those chemical agents, taking into consideration the following: — their hazardous properties, — in…	no	assessment
CAD	Article 4(1) Determination and assessment of risk of hazardous chemical agents	general		HHH	3.6. Carcinogenicity	Carc. 1A, 1B or 2	1. In carrying out the obligations laid down in Articles 6(3) and 9(1) of Directive 89/391/EEC, the employer shall first determine whether any hazardous chemical agents are present at the workplace. If so, he shall then assess any risk to the safety and health of workers arising from the presence of those chemical agents, taking into consideration the following: — their hazardous properties, — in…	no	assessment
CAD	Article 4(1) Determination and assessment of risk of hazardous chemical agents	general		HHH	3.7. Reproductive toxicity	Repr. 1A, 1B or 2/Lact.	1. In carrying out the obligations laid down in Articles 6(3) and 9(1) of Directive 89/391/EEC, the employer shall first determine whether any hazardous chemical agents are present at the workplace. If so, he shall then assess any risk to the safety and health of workers arising from the presence of those chemical agents, taking into consideration the following: — their hazardous properties, — in…	no	assessment
CAD	Article 4(1) Determination and assessment of risk of hazardous chemical agents	general		HHH	3.8. Specific target organ toxicity — single exposure	STOT (SE) 1-3	1. In carrying out the obligations laid down in Articles 6(3) and 9(1) of Directive 89/391/EEC, the employer shall first determine whether any hazardous chemical agents are present at the workplace. If so, he shall then assess any risk to the safety and health of workers arising from the presence of those chemical agents, taking into consideration the following: — their hazardous properties, — in…	no	assessment
CAD	Article 4(1) Determination and assessment of risk of hazardous chemical agents	general		HHH	3.9. Specific target organ toxicity — repeated exposure	STOT (RE) 1 or 2	1. In carrying out the obligations laid down in Articles 6(3) and 9(1) of Directive 89/391/EEC, the employer shall first determine whether any hazardous chemical agents are present at the workplace. If so, he shall then assess any risk to the safety and health of workers arising from the presence of those chemical agents, taking into consideration the following: — their hazardous properties, — in…	no	assessment
CAD	Article 4(1) Determination and assessment of risk of hazardous chemical agents	general		HHH	3.10. Aspiration hazard	Asp. Tox. 1	1. In carrying out the obligations laid down in Articles 6(3) and 9(1) of Directive 89/391/EEC, the employer shall first determine whether any hazardous chemical agents are present at the workplace. If so, he shall then assess any risk to the safety and health of workers arising from the presence of those chemical agents, taking into consideration the following: — their hazardous properties, — in…	no	assessment
CAD	Article 4(1) Determination and assessment of risk of hazardous chemical agents	general		HHH	3.11. Endocrine disruption for human health	ED HH 1 or 2	1. In carrying out the obligations laid down in Articles 6(3) and 9(1) of Directive 89/391/EEC, the employer shall first determine whether any hazardous chemical agents are present at the workplace. If so, he shall then assess any risk to the safety and health of workers arising from the presence of those chemical agents, taking into consideration the following: — their hazardous properties, — in…	no	assessment
CAD	Article 7(1) Arrangements to deal with accidents, incidents and emergencies	general		PH	2.1. Explosives	Unst. Expl./Expl.	1. Without prejudice to the obligations laid down in Article 8 of Directive 89/391/EEC, the employer shall, in order to protect the safety and health of workers from an accident, incident or emergency related to the presence of hazardous chemical agents at the workplace, establish procedures (action plans) which can be put into effect when any such event occurs, so that appropriate action is take…	no	other preventive/risk mitigation measure
CAD	Article 7(1) Arrangements to deal with accidents, incidents and emergencies	general		PH	2.2. Flammable gases	Flam. Gas	1. Without prejudice to the obligations laid down in Article 8 of Directive 89/391/EEC, the employer shall, in order to protect the safety and health of workers from an accident, incident or emergency related to the presence of hazardous chemical agents at the workplace, establish procedures (action plans) which can be put into effect when any such event occurs, so that appropriate action is take…	no	other preventive/risk mitigation measure
CAD	Article 7(1) Arrangements to deal with accidents, incidents and emergencies	general		PH	2.3. Aerosols	Aerosol	1. Without prejudice to the obligations laid down in Article 8 of Directive 89/391/EEC, the employer shall, in order to protect the safety and health of workers from an accident, incident or emergency related to the presence of hazardous chemical agents at the workplace, establish procedures (action plans) which can be put into effect when any such event occurs, so that appropriate action is take…	no	other preventive/risk mitigation measure
CAD	Article 7(1) Arrangements to deal with accidents, incidents and emergencies	general		PH	2.4. Oxidising gases	Ox. Gas 1	1. Without prejudice to the obligations laid down in Article 8 of Directive 89/391/EEC, the employer shall, in order to protect the safety and health of workers from an accident, incident or emergency related to the presence of hazardous chemical agents at the workplace, establish procedures (action plans) which can be put into effect when any such event occurs, so that appropriate action is take…	no	other preventive/risk mitigation measure
CAD	Article 7(1) Arrangements to deal with accidents, incidents and emergencies	general		PH	2.5. Gases under pressure	Press. Gas	1. Without prejudice to the obligations laid down in Article 8 of Directive 89/391/EEC, the employer shall, in order to protect the safety and health of workers from an accident, incident or emergency related to the presence of hazardous chemical agents at the workplace, establish procedures (action plans) which can be put into effect when any such event occurs, so that appropriate action is take…	no	other preventive/risk mitigation measure
CAD	Article 7(1) Arrangements to deal with accidents, incidents and emergencies	general		PH	2.6. Flammable liquids	Flam. Liq.	1. Without prejudice to the obligations laid down in Article 8 of Directive 89/391/EEC, the employer shall, in order to protect the safety and health of workers from an accident, incident or emergency related to the presence of hazardous chemical agents at the workplace, establish procedures (action plans) which can be put into effect when any such event occurs, so that appropriate action is take…	no	other preventive/risk mitigation measure
CAD	Article 7(1) Arrangements to deal with accidents, incidents and emergencies	general		PH	2.7. Flammable solids	Flam. Sol.	1. Without prejudice to the obligations laid down in Article 8 of Directive 89/391/EEC, the employer shall, in order to protect the safety and health of workers from an accident, incident or emergency related to the presence of hazardous chemical agents at the workplace, establish procedures (action plans) which can be put into effect when any such event occurs, so that appropriate action is take…	no	other preventive/risk mitigation measure
CAD	Article 7(1) Arrangements to deal with accidents, incidents and emergencies	general		PH	2.8. Self-reactive substances and mixtures	Self-react.	1. Without prejudice to the obligations laid down in Article 8 of Directive 89/391/EEC, the employer shall, in order to protect the safety and health of workers from an accident, incident or emergency related to the presence of hazardous chemical agents at the workplace, establish procedures (action plans) which can be put into effect when any such event occurs, so that appropriate action is take…	no	other preventive/risk mitigation measure
CAD	Article 7(1) Arrangements to deal with accidents, incidents and emergencies	general		PH	2.9. Pyrophoric liquids	Pyr. Liq.	1. Without prejudice to the obligations laid down in Article 8 of Directive 89/391/EEC, the employer shall, in order to protect the safety and health of workers from an accident, incident or emergency related to the presence of hazardous chemical agents at the workplace, establish procedures (action plans) which can be put into effect when any such event occurs, so that appropriate action is take…	no	other preventive/risk mitigation measure
CAD	Article 7(1) Arrangements to deal with accidents, incidents and emergencies	general		PH	2.10. Pyrophoric solids	Pyr. Sol.	1. Without prejudice to the obligations laid down in Article 8 of Directive 89/391/EEC, the employer shall, in order to protect the safety and health of workers from an accident, incident or emergency related to the presence of hazardous chemical agents at the workplace, establish procedures (action plans) which can be put into effect when any such event occurs, so that appropriate action is take…	no	other preventive/risk mitigation measure
CAD	Article 7(1) Arrangements to deal with accidents, incidents and emergencies	general		PH	2.11. Self-heating substances and mixtures	Self-heat.	1. Without prejudice to the obligations laid down in Article 8 of Directive 89/391/EEC, the employer shall, in order to protect the safety and health of workers from an accident, incident or emergency related to the presence of hazardous chemical agents at the workplace, establish procedures (action plans) which can be put into effect when any such event occurs, so that appropriate action is take…	no	other preventive/risk mitigation measure
CAD	Article 7(1) Arrangements to deal with accidents, incidents and emergencies	general		PH	2.12. Substances and mixtures which in contact with water emit flammable gases	Water-react.	1. Without prejudice to the obligations laid down in Article 8 of Directive 89/391/EEC, the employer shall, in order to protect the safety and health of workers from an accident, incident or emergency related to the presence of hazardous chemical agents at the workplace, establish procedures (action plans) which can be put into effect when any such event occurs, so that appropriate action is take…	no	other preventive/risk mitigation measure
CAD	Article 7(1) Arrangements to deal with accidents, incidents and emergencies	general		PH	2.13. Oxidising liquids	Ox. Liq.	1. Without prejudice to the obligations laid down in Article 8 of Directive 89/391/EEC, the employer shall, in order to protect the safety and health of workers from an accident, incident or emergency related to the presence of hazardous chemical agents at the workplace, establish procedures (action plans) which can be put into effect when any such event occurs, so that appropriate action is take…	no	other preventive/risk mitigation measure
CAD	Article 7(1) Arrangements to deal with accidents, incidents and emergencies	general		PH	2.14. Oxidising solids	Ox. Sol.	1. Without prejudice to the obligations laid down in Article 8 of Directive 89/391/EEC, the employer shall, in order to protect the safety and health of workers from an accident, incident or emergency related to the presence of hazardous chemical agents at the workplace, establish procedures (action plans) which can be put into effect when any such event occurs, so that appropriate action is take…	no	other preventive/risk mitigation measure
CAD	Article 7(1) Arrangements to deal with accidents, incidents and emergencies	general		PH	2.15. Organic peroxides	Org. Perox.	1. Without prejudice to the obligations laid down in Article 8 of Directive 89/391/EEC, the employer shall, in order to protect the safety and health of workers from an accident, incident or emergency related to the presence of hazardous chemical agents at the workplace, establish procedures (action plans) which can be put into effect when any such event occurs, so that appropriate action is take…	no	other preventive/risk mitigation measure
CAD	Article 7(1) Arrangements to deal with accidents, incidents and emergencies	general		PH	2.16. Corrosive to metals	Met. Corr. 1	1. Without prejudice to the obligations laid down in Article 8 of Directive 89/391/EEC, the employer shall, in order to protect the safety and health of workers from an accident, incident or emergency related to the presence of hazardous chemical agents at the workplace, establish procedures (action plans) which can be put into effect when any such event occurs, so that appropriate action is take…	no	other preventive/risk mitigation measure
CAD	Article 7(1) Arrangements to deal with accidents, incidents and emergencies	general		PH	2.17. Desensitised explosive	Desen. Expl.	1. Without prejudice to the obligations laid down in Article 8 of Directive 89/391/EEC, the employer shall, in order to protect the safety and health of workers from an accident, incident or emergency related to the presence of hazardous chemical agents at the workplace, establish procedures (action plans) which can be put into effect when any such event occurs, so that appropriate action is take…	no	other preventive/risk mitigation measure
CAD	Article 7(1) Arrangements to deal with accidents, incidents and emergencies	general		HHH	3.1. Acute toxicity	Acute Tox. 1-4	1. Without prejudice to the obligations laid down in Article 8 of Directive 89/391/EEC, the employer shall, in order to protect the safety and health of workers from an accident, incident or emergency related to the presence of hazardous chemical agents at the workplace, establish procedures (action plans) which can be put into effect when any such event occurs, so that appropriate action is take…	no	other preventive/risk mitigation measure
CAD	Article 7(1) Arrangements to deal with accidents, incidents and emergencies	general		HHH	3.2. Skin corrosion/irritation	Skin Corr. 1/Skin Irr. 2	1. Without prejudice to the obligations laid down in Article 8 of Directive 89/391/EEC, the employer shall, in order to protect the safety and health of workers from an accident, incident or emergency related to the presence of hazardous chemical agents at the workplace, establish procedures (action plans) which can be put into effect when any such event occurs, so that appropriate action is take…	no	other preventive/risk mitigation measure
CAD	Article 7(1) Arrangements to deal with accidents, incidents and emergencies	general		HHH	3.3. Serious eye damage/eye irritation	Eye Dam. 1/Eye Irr. 2	1. Without prejudice to the obligations laid down in Article 8 of Directive 89/391/EEC, the employer shall, in order to protect the safety and health of workers from an accident, incident or emergency related to the presence of hazardous chemical agents at the workplace, establish procedures (action plans) which can be put into effect when any such event occurs, so that appropriate action is take…	no	other preventive/risk mitigation measure
CAD	Article 7(1) Arrangements to deal with accidents, incidents and emergencies	general		HHH	3.4. Respiratory or skin sensitisation	Resp. Sens. 1/Skin. Sens. 1	1. Without prejudice to the obligations laid down in Article 8 of Directive 89/391/EEC, the employer shall, in order to protect the safety and health of workers from an accident, incident or emergency related to the presence of hazardous chemical agents at the workplace, establish procedures (action plans) which can be put into effect when any such event occurs, so that appropriate action is take…	no	other preventive/risk mitigation measure
CAD	Article 7(1) Arrangements to deal with accidents, incidents and emergencies	general		HHH	3.5. Germ cell mutagenicity	Muta. 1A, 1B or 2	1. Without prejudice to the obligations laid down in Article 8 of Directive 89/391/EEC, the employer shall, in order to protect the safety and health of workers from an accident, incident or emergency related to the presence of hazardous chemical agents at the workplace, establish procedures (action plans) which can be put into effect when any such event occurs, so that appropriate action is take…	no	other preventive/risk mitigation measure
CAD	Article 7(1) Arrangements to deal with accidents, incidents and emergencies	general		HHH	3.6. Carcinogenicity	Carc. 1A, 1B or 2	1. Without prejudice to the obligations laid down in Article 8 of Directive 89/391/EEC, the employer shall, in order to protect the safety and health of workers from an accident, incident or emergency related to the presence of hazardous chemical agents at the workplace, establish procedures (action plans) which can be put into effect when any such event occurs, so that appropriate action is take…	no	other preventive/risk mitigation measure
CAD	Article 7(1) Arrangements to deal with accidents, incidents and emergencies	general		HHH	3.7. Reproductive toxicity	Repr. 1A, 1B or 2/Lact.	1. Without prejudice to the obligations laid down in Article 8 of Directive 89/391/EEC, the employer shall, in order to protect the safety and health of workers from an accident, incident or emergency related to the presence of hazardous chemical agents at the workplace, establish procedures (action plans) which can be put into effect when any such event occurs, so that appropriate action is take…	no	other preventive/risk mitigation measure
CAD	Article 7(1) Arrangements to deal with accidents, incidents and emergencies	general		HHH	3.8. Specific target organ toxicity — single exposure	STOT (SE) 1-3	1. Without prejudice to the obligations laid down in Article 8 of Directive 89/391/EEC, the employer shall, in order to protect the safety and health of workers from an accident, incident or emergency related to the presence of hazardous chemical agents at the workplace, establish procedures (action plans) which can be put into effect when any such event occurs, so that appropriate action is take…	no	other preventive/risk mitigation measure
CAD	Article 7(1) Arrangements to deal with accidents, incidents and emergencies	general		HHH	3.9. Specific target organ toxicity — repeated exposure	STOT (RE) 1 or 2	1. Without prejudice to the obligations laid down in Article 8 of Directive 89/391/EEC, the employer shall, in order to protect the safety and health of workers from an accident, incident or emergency related to the presence of hazardous chemical agents at the workplace, establish procedures (action plans) which can be put into effect when any such event occurs, so that appropriate action is take…	no	other preventive/risk mitigation measure
CAD	Article 7(1) Arrangements to deal with accidents, incidents and emergencies	general		HHH	3.10. Aspiration hazard	Asp. Tox. 1	1. Without prejudice to the obligations laid down in Article 8 of Directive 89/391/EEC, the employer shall, in order to protect the safety and health of workers from an accident, incident or emergency related to the presence of hazardous chemical agents at the workplace, establish procedures (action plans) which can be put into effect when any such event occurs, so that appropriate action is take…	no	other preventive/risk mitigation measure
CAD	Article 7(1) Arrangements to deal with accidents, incidents and emergencies	general		HHH	3.11. Endocrine disruption for human health	ED HH 1 or 2	1. Without prejudice to the obligations laid down in Article 8 of Directive 89/391/EEC, the employer shall, in order to protect the safety and health of workers from an accident, incident or emergency related to the presence of hazardous chemical agents at the workplace, establish procedures (action plans) which can be put into effect when any such event occurs, so that appropriate action is take…	no	other preventive/risk mitigation measure
CAD	Article 7(5) Arrangements to deal with accidents, incidents and emergencies	general		PH	2.1. Explosives	Unst. Expl./Expl.	5. The employer shall ensure that information on emergency arrangements involving hazardous chemical agents is available. The relevant internal and external accident and emergency services shall have access to this information. It shall include the following: — advance notice of relevant work hazards, hazard identification arrangements, precautions and procedures, so that the emergency services c…	no	Information requirement
CAD	Article 7(5) Arrangements to deal with accidents, incidents and emergencies	general		PH	2.2. Flammable gases	Flam. Gas	5. The employer shall ensure that information on emergency arrangements involving hazardous chemical agents is available. The relevant internal and external accident and emergency services shall have access to this information. It shall include the following: — advance notice of relevant work hazards, hazard identification arrangements, precautions and procedures, so that the emergency services c…	no	Information requirement
CAD	Article 7(5) Arrangements to deal with accidents, incidents and emergencies	general		PH	2.3. Aerosols	Aerosol	5. The employer shall ensure that information on emergency arrangements involving hazardous chemical agents is available. The relevant internal and external accident and emergency services shall have access to this information. It shall include the following: — advance notice of relevant work hazards, hazard identification arrangements, precautions and procedures, so that the emergency services c…	no	Information requirement
CAD	Article 7(5) Arrangements to deal with accidents, incidents and emergencies	general		PH	2.4. Oxidising gases	Ox. Gas 1	5. The employer shall ensure that information on emergency arrangements involving hazardous chemical agents is available. The relevant internal and external accident and emergency services shall have access to this information. It shall include the following: — advance notice of relevant work hazards, hazard identification arrangements, precautions and procedures, so that the emergency services c…	no	Information requirement
CAD	Article 7(5) Arrangements to deal with accidents, incidents and emergencies	general		PH	2.5. Gases under pressure	Press. Gas	5. The employer shall ensure that information on emergency arrangements involving hazardous chemical agents is available. The relevant internal and external accident and emergency services shall have access to this information. It shall include the following: — advance notice of relevant work hazards, hazard identification arrangements, precautions and procedures, so that the emergency services c…	no	Information requirement
CAD	Article 7(5) Arrangements to deal with accidents, incidents and emergencies	general		PH	2.6. Flammable liquids	Flam. Liq.	5. The employer shall ensure that information on emergency arrangements involving hazardous chemical agents is available. The relevant internal and external accident and emergency services shall have access to this information. It shall include the following: — advance notice of relevant work hazards, hazard identification arrangements, precautions and procedures, so that the emergency services c…	no	Information requirement
CAD	Article 7(5) Arrangements to deal with accidents, incidents and emergencies	general		PH	2.7. Flammable solids	Flam. Sol.	5. The employer shall ensure that information on emergency arrangements involving hazardous chemical agents is available. The relevant internal and external accident and emergency services shall have access to this information. It shall include the following: — advance notice of relevant work hazards, hazard identification arrangements, precautions and procedures, so that the emergency services c…	no	Information requirement
CAD	Article 7(5) Arrangements to deal with accidents, incidents and emergencies	general		PH	2.8. Self-reactive substances and mixtures	Self-react.	5. The employer shall ensure that information on emergency arrangements involving hazardous chemical agents is available. The relevant internal and external accident and emergency services shall have access to this information. It shall include the following: — advance notice of relevant work hazards, hazard identification arrangements, precautions and procedures, so that the emergency services c…	no	Information requirement
CAD	Article 7(5) Arrangements to deal with accidents, incidents and emergencies	general		PH	2.9. Pyrophoric liquids	Pyr. Liq.	5. The employer shall ensure that information on emergency arrangements involving hazardous chemical agents is available. The relevant internal and external accident and emergency services shall have access to this information. It shall include the following: — advance notice of relevant work hazards, hazard identification arrangements, precautions and procedures, so that the emergency services c…	no	Information requirement
CAD	Article 7(5) Arrangements to deal with accidents, incidents and emergencies	general		PH	2.10. Pyrophoric solids	Pyr. Sol.	5. The employer shall ensure that information on emergency arrangements involving hazardous chemical agents is available. The relevant internal and external accident and emergency services shall have access to this information. It shall include the following: — advance notice of relevant work hazards, hazard identification arrangements, precautions and procedures, so that the emergency services c…	no	Information requirement
CAD	Article 7(5) Arrangements to deal with accidents, incidents and emergencies	general		PH	2.11. Self-heating substances and mixtures	Self-heat.	5. The employer shall ensure that information on emergency arrangements involving hazardous chemical agents is available. The relevant internal and external accident and emergency services shall have access to this information. It shall include the following: — advance notice of relevant work hazards, hazard identification arrangements, precautions and procedures, so that the emergency services c…	no	Information requirement
CAD	Article 7(5) Arrangements to deal with accidents, incidents and emergencies	general		PH	2.12. Substances and mixtures which in contact with water emit flammable gases	Water-react.	5. The employer shall ensure that information on emergency arrangements involving hazardous chemical agents is available. The relevant internal and external accident and emergency services shall have access to this information. It shall include the following: — advance notice of relevant work hazards, hazard identification arrangements, precautions and procedures, so that the emergency services c…	no	Information requirement
CAD	Article 7(5) Arrangements to deal with accidents, incidents and emergencies	general		PH	2.13. Oxidising liquids	Ox. Liq.	5. The employer shall ensure that information on emergency arrangements involving hazardous chemical agents is available. The relevant internal and external accident and emergency services shall have access to this information. It shall include the following: — advance notice of relevant work hazards, hazard identification arrangements, precautions and procedures, so that the emergency services c…	no	Information requirement
CAD	Article 7(5) Arrangements to deal with accidents, incidents and emergencies	general		PH	2.14. Oxidising solids	Ox. Sol.	5. The employer shall ensure that information on emergency arrangements involving hazardous chemical agents is available. The relevant internal and external accident and emergency services shall have access to this information. It shall include the following: — advance notice of relevant work hazards, hazard identification arrangements, precautions and procedures, so that the emergency services c…	no	Information requirement
CAD	Article 7(5) Arrangements to deal with accidents, incidents and emergencies	general		PH	2.15. Organic peroxides	Org. Perox.	5. The employer shall ensure that information on emergency arrangements involving hazardous chemical agents is available. The relevant internal and external accident and emergency services shall have access to this information. It shall include the following: — advance notice of relevant work hazards, hazard identification arrangements, precautions and procedures, so that the emergency services c…	no	Information requirement
CAD	Article 7(5) Arrangements to deal with accidents, incidents and emergencies	general		PH	2.16. Corrosive to metals	Met. Corr. 1	5. The employer shall ensure that information on emergency arrangements involving hazardous chemical agents is available. The relevant internal and external accident and emergency services shall have access to this information. It shall include the following: — advance notice of relevant work hazards, hazard identification arrangements, precautions and procedures, so that the emergency services c…	no	Information requirement
CAD	Article 7(5) Arrangements to deal with accidents, incidents and emergencies	general		PH	2.17. Desensitised explosive	Desen. Expl.	5. The employer shall ensure that information on emergency arrangements involving hazardous chemical agents is available. The relevant internal and external accident and emergency services shall have access to this information. It shall include the following: — advance notice of relevant work hazards, hazard identification arrangements, precautions and procedures, so that the emergency services c…	no	Information requirement
CAD	Article 7(5) Arrangements to deal with accidents, incidents and emergencies	general		HHH	3.1. Acute toxicity	Acute Tox. 1-4	5. The employer shall ensure that information on emergency arrangements involving hazardous chemical agents is available. The relevant internal and external accident and emergency services shall have access to this information. It shall include the following: — advance notice of relevant work hazards, hazard identification arrangements, precautions and procedures, so that the emergency services c…	no	Information requirement
CAD	Article 7(5) Arrangements to deal with accidents, incidents and emergencies	general		HHH	3.2. Skin corrosion/irritation	Skin Corr. 1/Skin Irr. 2	5. The employer shall ensure that information on emergency arrangements involving hazardous chemical agents is available. The relevant internal and external accident and emergency services shall have access to this information. It shall include the following: — advance notice of relevant work hazards, hazard identification arrangements, precautions and procedures, so that the emergency services c…	no	Information requirement
CAD	Article 7(5) Arrangements to deal with accidents, incidents and emergencies	general		HHH	3.3. Serious eye damage/eye irritation	Eye Dam. 1/Eye Irr. 2	5. The employer shall ensure that information on emergency arrangements involving hazardous chemical agents is available. The relevant internal and external accident and emergency services shall have access to this information. It shall include the following: — advance notice of relevant work hazards, hazard identification arrangements, precautions and procedures, so that the emergency services c…	no	Information requirement
CAD	Article 7(5) Arrangements to deal with accidents, incidents and emergencies	general		HHH	3.4. Respiratory or skin sensitisation	Resp. Sens. 1/Skin. Sens. 1	5. The employer shall ensure that information on emergency arrangements involving hazardous chemical agents is available. The relevant internal and external accident and emergency services shall have access to this information. It shall include the following: — advance notice of relevant work hazards, hazard identification arrangements, precautions and procedures, so that the emergency services c…	no	Information requirement
CAD	Article 7(5) Arrangements to deal with accidents, incidents and emergencies	general		HHH	3.5. Germ cell mutagenicity	Muta. 1A, 1B or 2	5. The employer shall ensure that information on emergency arrangements involving hazardous chemical agents is available. The relevant internal and external accident and emergency services shall have access to this information. It shall include the following: — advance notice of relevant work hazards, hazard identification arrangements, precautions and procedures, so that the emergency services c…	no	Information requirement
CAD	Article 7(5) Arrangements to deal with accidents, incidents and emergencies	general		HHH	3.6. Carcinogenicity	Carc. 1A, 1B or 2	5. The employer shall ensure that information on emergency arrangements involving hazardous chemical agents is available. The relevant internal and external accident and emergency services shall have access to this information. It shall include the following: — advance notice of relevant work hazards, hazard identification arrangements, precautions and procedures, so that the emergency services c…	no	Information requirement
CAD	Article 7(5) Arrangements to deal with accidents, incidents and emergencies	general		HHH	3.7. Reproductive toxicity	Repr. 1A, 1B or 2/Lact.	5. The employer shall ensure that information on emergency arrangements involving hazardous chemical agents is available. The relevant internal and external accident and emergency services shall have access to this information. It shall include the following: — advance notice of relevant work hazards, hazard identification arrangements, precautions and procedures, so that the emergency services c…	no	Information requirement
CAD	Article 7(5) Arrangements to deal with accidents, incidents and emergencies	general		HHH	3.8. Specific target organ toxicity — single exposure	STOT (SE) 1-3	5. The employer shall ensure that information on emergency arrangements involving hazardous chemical agents is available. The relevant internal and external accident and emergency services shall have access to this information. It shall include the following: — advance notice of relevant work hazards, hazard identification arrangements, precautions and procedures, so that the emergency services c…	no	Information requirement
CAD	Article 7(5) Arrangements to deal with accidents, incidents and emergencies	general		HHH	3.9. Specific target organ toxicity — repeated exposure	STOT (RE) 1 or 2	5. The employer shall ensure that information on emergency arrangements involving hazardous chemical agents is available. The relevant internal and external accident and emergency services shall have access to this information. It shall include the following: — advance notice of relevant work hazards, hazard identification arrangements, precautions and procedures, so that the emergency services c…	no	Information requirement
CAD	Article 7(5) Arrangements to deal with accidents, incidents and emergencies	general		HHH	3.10. Aspiration hazard	Asp. Tox. 1	5. The employer shall ensure that information on emergency arrangements involving hazardous chemical agents is available. The relevant internal and external accident and emergency services shall have access to this information. It shall include the following: — advance notice of relevant work hazards, hazard identification arrangements, precautions and procedures, so that the emergency services c…	no	Information requirement
CAD	Article 7(5) Arrangements to deal with accidents, incidents and emergencies	general		HHH	3.11. Endocrine disruption for human health	ED HH 1 or 2	5. The employer shall ensure that information on emergency arrangements involving hazardous chemical agents is available. The relevant internal and external accident and emergency services shall have access to this information. It shall include the following: — advance notice of relevant work hazards, hazard identification arrangements, precautions and procedures, so that the emergency services c…	no	Information requirement
CAD	Article 8(1) Information and training for workers	general		PH	2.1. Explosives	Unst. Expl./Expl.	1. Without prejudice to Articles 10 and 12 of Directive 89/391/EEC the employer shall ensure that workers and/or their representatives are provided with: — the data obtained pursuant to Article 4 of this Directive, and further informed whenever a major alteration at the workplace leads to a change in these data, — information on the hazardous chemical agents occurring in the workplace, such as th…	no	Information requirement
CAD	Article 8(1) Information and training for workers	general		PH	2.2. Flammable gases	Flam. Gas	1. Without prejudice to Articles 10 and 12 of Directive 89/391/EEC the employer shall ensure that workers and/or their representatives are provided with: — the data obtained pursuant to Article 4 of this Directive, and further informed whenever a major alteration at the workplace leads to a change in these data, — information on the hazardous chemical agents occurring in the workplace, such as th…	no	Information requirement
CAD	Article 8(1) Information and training for workers	general		PH	2.3. Aerosols	Aerosol	1. Without prejudice to Articles 10 and 12 of Directive 89/391/EEC the employer shall ensure that workers and/or their representatives are provided with: — the data obtained pursuant to Article 4 of this Directive, and further informed whenever a major alteration at the workplace leads to a change in these data, — information on the hazardous chemical agents occurring in the workplace, such as th…	no	Information requirement
CAD	Article 8(1) Information and training for workers	general		PH	2.4. Oxidising gases	Ox. Gas 1	1. Without prejudice to Articles 10 and 12 of Directive 89/391/EEC the employer shall ensure that workers and/or their representatives are provided with: — the data obtained pursuant to Article 4 of this Directive, and further informed whenever a major alteration at the workplace leads to a change in these data, — information on the hazardous chemical agents occurring in the workplace, such as th…	no	Information requirement
CAD	Article 8(1) Information and training for workers	general		PH	2.5. Gases under pressure	Press. Gas	1. Without prejudice to Articles 10 and 12 of Directive 89/391/EEC the employer shall ensure that workers and/or their representatives are provided with: — the data obtained pursuant to Article 4 of this Directive, and further informed whenever a major alteration at the workplace leads to a change in these data, — information on the hazardous chemical agents occurring in the workplace, such as th…	no	Information requirement
CAD	Article 8(1) Information and training for workers	general		PH	2.6. Flammable liquids	Flam. Liq.	1. Without prejudice to Articles 10 and 12 of Directive 89/391/EEC the employer shall ensure that workers and/or their representatives are provided with: — the data obtained pursuant to Article 4 of this Directive, and further informed whenever a major alteration at the workplace leads to a change in these data, — information on the hazardous chemical agents occurring in the workplace, such as th…	no	Information requirement
CAD	Article 8(1) Information and training for workers	general		PH	2.7. Flammable solids	Flam. Sol.	1. Without prejudice to Articles 10 and 12 of Directive 89/391/EEC the employer shall ensure that workers and/or their representatives are provided with: — the data obtained pursuant to Article 4 of this Directive, and further informed whenever a major alteration at the workplace leads to a change in these data, — information on the hazardous chemical agents occurring in the workplace, such as th…	no	Information requirement
CAD	Article 8(1) Information and training for workers	general		PH	2.8. Self-reactive substances and mixtures	Self-react.	1. Without prejudice to Articles 10 and 12 of Directive 89/391/EEC the employer shall ensure that workers and/or their representatives are provided with: — the data obtained pursuant to Article 4 of this Directive, and further informed whenever a major alteration at the workplace leads to a change in these data, — information on the hazardous chemical agents occurring in the workplace, such as th…	no	Information requirement
CAD	Article 8(1) Information and training for workers	general		PH	2.9. Pyrophoric liquids	Pyr. Liq.	1. Without prejudice to Articles 10 and 12 of Directive 89/391/EEC the employer shall ensure that workers and/or their representatives are provided with: — the data obtained pursuant to Article 4 of this Directive, and further informed whenever a major alteration at the workplace leads to a change in these data, — information on the hazardous chemical agents occurring in the workplace, such as th…	no	Information requirement
CAD	Article 8(1) Information and training for workers	general		PH	2.10. Pyrophoric solids	Pyr. Sol.	1. Without prejudice to Articles 10 and 12 of Directive 89/391/EEC the employer shall ensure that workers and/or their representatives are provided with: — the data obtained pursuant to Article 4 of this Directive, and further informed whenever a major alteration at the workplace leads to a change in these data, — information on the hazardous chemical agents occurring in the workplace, such as th…	no	Information requirement
CAD	Article 8(1) Information and training for workers	general		PH	2.11. Self-heating substances and mixtures	Self-heat.	1. Without prejudice to Articles 10 and 12 of Directive 89/391/EEC the employer shall ensure that workers and/or their representatives are provided with: — the data obtained pursuant to Article 4 of this Directive, and further informed whenever a major alteration at the workplace leads to a change in these data, — information on the hazardous chemical agents occurring in the workplace, such as th…	no	Information requirement
CAD	Article 8(1) Information and training for workers	general		PH	2.12. Substances and mixtures which in contact with water emit flammable gases	Water-react.	1. Without prejudice to Articles 10 and 12 of Directive 89/391/EEC the employer shall ensure that workers and/or their representatives are provided with: — the data obtained pursuant to Article 4 of this Directive, and further informed whenever a major alteration at the workplace leads to a change in these data, — information on the hazardous chemical agents occurring in the workplace, such as th…	no	Information requirement
CAD	Article 8(1) Information and training for workers	general		PH	2.13. Oxidising liquids	Ox. Liq.	1. Without prejudice to Articles 10 and 12 of Directive 89/391/EEC the employer shall ensure that workers and/or their representatives are provided with: — the data obtained pursuant to Article 4 of this Directive, and further informed whenever a major alteration at the workplace leads to a change in these data, — information on the hazardous chemical agents occurring in the workplace, such as th…	no	Information requirement
CAD	Article 8(1) Information and training for workers	general		PH	2.14. Oxidising solids	Ox. Sol.	1. Without prejudice to Articles 10 and 12 of Directive 89/391/EEC the employer shall ensure that workers and/or their representatives are provided with: — the data obtained pursuant to Article 4 of this Directive, and further informed whenever a major alteration at the workplace leads to a change in these data, — information on the hazardous chemical agents occurring in the workplace, such as th…	no	Information requirement
CAD	Article 8(1) Information and training for workers	general		PH	2.15. Organic peroxides	Org. Perox.	1. Without prejudice to Articles 10 and 12 of Directive 89/391/EEC the employer shall ensure that workers and/or their representatives are provided with: — the data obtained pursuant to Article 4 of this Directive, and further informed whenever a major alteration at the workplace leads to a change in these data, — information on the hazardous chemical agents occurring in the workplace, such as th…	no	Information requirement
CAD	Article 8(1) Information and training for workers	general		PH	2.16. Corrosive to metals	Met. Corr. 1	1. Without prejudice to Articles 10 and 12 of Directive 89/391/EEC the employer shall ensure that workers and/or their representatives are provided with: — the data obtained pursuant to Article 4 of this Directive, and further informed whenever a major alteration at the workplace leads to a change in these data, — information on the hazardous chemical agents occurring in the workplace, such as th…	no	Information requirement
CAD	Article 8(1) Information and training for workers	general		PH	2.17. Desensitised explosive	Desen. Expl.	1. Without prejudice to Articles 10 and 12 of Directive 89/391/EEC the employer shall ensure that workers and/or their representatives are provided with: — the data obtained pursuant to Article 4 of this Directive, and further informed whenever a major alteration at the workplace leads to a change in these data, — information on the hazardous chemical agents occurring in the workplace, such as th…	no	Information requirement
CAD	Article 8(1) Information and training for workers	general		HHH	3.1. Acute toxicity	Acute Tox. 1-4	1. Without prejudice to Articles 10 and 12 of Directive 89/391/EEC the employer shall ensure that workers and/or their representatives are provided with: — the data obtained pursuant to Article 4 of this Directive, and further informed whenever a major alteration at the workplace leads to a change in these data, — information on the hazardous chemical agents occurring in the workplace, such as th…	no	Information requirement
CAD	Article 8(1) Information and training for workers	general		HHH	3.2. Skin corrosion/irritation	Skin Corr. 1/Skin Irr. 2	1. Without prejudice to Articles 10 and 12 of Directive 89/391/EEC the employer shall ensure that workers and/or their representatives are provided with: — the data obtained pursuant to Article 4 of this Directive, and further informed whenever a major alteration at the workplace leads to a change in these data, — information on the hazardous chemical agents occurring in the workplace, such as th…	no	Information requirement
CAD	Article 8(1) Information and training for workers	general		HHH	3.3. Serious eye damage/eye irritation	Eye Dam. 1/Eye Irr. 2	1. Without prejudice to Articles 10 and 12 of Directive 89/391/EEC the employer shall ensure that workers and/or their representatives are provided with: — the data obtained pursuant to Article 4 of this Directive, and further informed whenever a major alteration at the workplace leads to a change in these data, — information on the hazardous chemical agents occurring in the workplace, such as th…	no	Information requirement
CAD	Article 8(1) Information and training for workers	general		HHH	3.4. Respiratory or skin sensitisation	Resp. Sens. 1/Skin. Sens. 1	1. Without prejudice to Articles 10 and 12 of Directive 89/391/EEC the employer shall ensure that workers and/or their representatives are provided with: — the data obtained pursuant to Article 4 of this Directive, and further informed whenever a major alteration at the workplace leads to a change in these data, — information on the hazardous chemical agents occurring in the workplace, such as th…	no	Information requirement
CAD	Article 8(1) Information and training for workers	general		HHH	3.5. Germ cell mutagenicity	Muta. 1A, 1B or 2	1. Without prejudice to Articles 10 and 12 of Directive 89/391/EEC the employer shall ensure that workers and/or their representatives are provided with: — the data obtained pursuant to Article 4 of this Directive, and further informed whenever a major alteration at the workplace leads to a change in these data, — information on the hazardous chemical agents occurring in the workplace, such as th…	no	Information requirement
CAD	Article 8(1) Information and training for workers	general		HHH	3.6. Carcinogenicity	Carc. 1A, 1B or 2	1. Without prejudice to Articles 10 and 12 of Directive 89/391/EEC the employer shall ensure that workers and/or their representatives are provided with: — the data obtained pursuant to Article 4 of this Directive, and further informed whenever a major alteration at the workplace leads to a change in these data, — information on the hazardous chemical agents occurring in the workplace, such as th…	no	Information requirement
CAD	Article 8(1) Information and training for workers	general		HHH	3.7. Reproductive toxicity	Repr. 1A, 1B or 2/Lact.	1. Without prejudice to Articles 10 and 12 of Directive 89/391/EEC the employer shall ensure that workers and/or their representatives are provided with: — the data obtained pursuant to Article 4 of this Directive, and further informed whenever a major alteration at the workplace leads to a change in these data, — information on the hazardous chemical agents occurring in the workplace, such as th…	no	Information requirement
CAD	Article 8(1) Information and training for workers	general		HHH	3.8. Specific target organ toxicity — single exposure	STOT (SE) 1-3	1. Without prejudice to Articles 10 and 12 of Directive 89/391/EEC the employer shall ensure that workers and/or their representatives are provided with: — the data obtained pursuant to Article 4 of this Directive, and further informed whenever a major alteration at the workplace leads to a change in these data, — information on the hazardous chemical agents occurring in the workplace, such as th…	no	Information requirement
CAD	Article 8(1) Information and training for workers	general		HHH	3.9. Specific target organ toxicity — repeated exposure	STOT (RE) 1 or 2	1. Without prejudice to Articles 10 and 12 of Directive 89/391/EEC the employer shall ensure that workers and/or their representatives are provided with: — the data obtained pursuant to Article 4 of this Directive, and further informed whenever a major alteration at the workplace leads to a change in these data, — information on the hazardous chemical agents occurring in the workplace, such as th…	no	Information requirement
CAD	Article 8(1) Information and training for workers	general		HHH	3.10. Aspiration hazard	Asp. Tox. 1	1. Without prejudice to Articles 10 and 12 of Directive 89/391/EEC the employer shall ensure that workers and/or their representatives are provided with: — the data obtained pursuant to Article 4 of this Directive, and further informed whenever a major alteration at the workplace leads to a change in these data, — information on the hazardous chemical agents occurring in the workplace, such as th…	no	Information requirement
CAD	Article 8(1) Information and training for workers	general		HHH	3.11. Endocrine disruption for human health	ED HH 1 or 2	1. Without prejudice to Articles 10 and 12 of Directive 89/391/EEC the employer shall ensure that workers and/or their representatives are provided with: — the data obtained pursuant to Article 4 of this Directive, and further informed whenever a major alteration at the workplace leads to a change in these data, — information on the hazardous chemical agents occurring in the workplace, such as th…	no	Information requirement
CAD	Article 8(2) Information and training for workers	general		PH	2.1. Explosives	Unst. Expl./Expl.	2. Where containers and pipes for hazardous chemical agents used at work are not marked in accordance with the relevant Community legislation on the labelling of chemical agents and on safety signs at the workplace, the employer shall, without prejudice to the derogations provided for in the abovementioned legislation, ensure that the contents of the containers and pipes, together with the nature…	no	other preventive/risk mitigation measure
CAD	Article 8(2) Information and training for workers	general		PH	2.2. Flammable gases	Flam. Gas	2. Where containers and pipes for hazardous chemical agents used at work are not marked in accordance with the relevant Community legislation on the labelling of chemical agents and on safety signs at the workplace, the employer shall, without prejudice to the derogations provided for in the abovementioned legislation, ensure that the contents of the containers and pipes, together with the nature…	no	other preventive/risk mitigation measure
CAD	Article 8(2) Information and training for workers	general		PH	2.3. Aerosols	Aerosol	2. Where containers and pipes for hazardous chemical agents used at work are not marked in accordance with the relevant Community legislation on the labelling of chemical agents and on safety signs at the workplace, the employer shall, without prejudice to the derogations provided for in the abovementioned legislation, ensure that the contents of the containers and pipes, together with the nature…	no	other preventive/risk mitigation measure
CAD	Article 8(2) Information and training for workers	general		PH	2.4. Oxidising gases	Ox. Gas 1	2. Where containers and pipes for hazardous chemical agents used at work are not marked in accordance with the relevant Community legislation on the labelling of chemical agents and on safety signs at the workplace, the employer shall, without prejudice to the derogations provided for in the abovementioned legislation, ensure that the contents of the containers and pipes, together with the nature…	no	other preventive/risk mitigation measure
CAD	Article 8(2) Information and training for workers	general		PH	2.5. Gases under pressure	Press. Gas	2. Where containers and pipes for hazardous chemical agents used at work are not marked in accordance with the relevant Community legislation on the labelling of chemical agents and on safety signs at the workplace, the employer shall, without prejudice to the derogations provided for in the abovementioned legislation, ensure that the contents of the containers and pipes, together with the nature…	no	other preventive/risk mitigation measure
CAD	Article 8(2) Information and training for workers	general		PH	2.6. Flammable liquids	Flam. Liq.	2. Where containers and pipes for hazardous chemical agents used at work are not marked in accordance with the relevant Community legislation on the labelling of chemical agents and on safety signs at the workplace, the employer shall, without prejudice to the derogations provided for in the abovementioned legislation, ensure that the contents of the containers and pipes, together with the nature…	no	other preventive/risk mitigation measure
CAD	Article 8(2) Information and training for workers	general		PH	2.7. Flammable solids	Flam. Sol.	2. Where containers and pipes for hazardous chemical agents used at work are not marked in accordance with the relevant Community legislation on the labelling of chemical agents and on safety signs at the workplace, the employer shall, without prejudice to the derogations provided for in the abovementioned legislation, ensure that the contents of the containers and pipes, together with the nature…	no	other preventive/risk mitigation measure
CAD	Article 8(2) Information and training for workers	general		PH	2.8. Self-reactive substances and mixtures	Self-react.	2. Where containers and pipes for hazardous chemical agents used at work are not marked in accordance with the relevant Community legislation on the labelling of chemical agents and on safety signs at the workplace, the employer shall, without prejudice to the derogations provided for in the abovementioned legislation, ensure that the contents of the containers and pipes, together with the nature…	no	other preventive/risk mitigation measure
CAD	Article 8(2) Information and training for workers	general		PH	2.9. Pyrophoric liquids	Pyr. Liq.	2. Where containers and pipes for hazardous chemical agents used at work are not marked in accordance with the relevant Community legislation on the labelling of chemical agents and on safety signs at the workplace, the employer shall, without prejudice to the derogations provided for in the abovementioned legislation, ensure that the contents of the containers and pipes, together with the nature…	no	other preventive/risk mitigation measure
CAD	Article 8(2) Information and training for workers	general		PH	2.10. Pyrophoric solids	Pyr. Sol.	2. Where containers and pipes for hazardous chemical agents used at work are not marked in accordance with the relevant Community legislation on the labelling of chemical agents and on safety signs at the workplace, the employer shall, without prejudice to the derogations provided for in the abovementioned legislation, ensure that the contents of the containers and pipes, together with the nature…	no	other preventive/risk mitigation measure
CAD	Article 8(2) Information and training for workers	general		PH	2.11. Self-heating substances and mixtures	Self-heat.	2. Where containers and pipes for hazardous chemical agents used at work are not marked in accordance with the relevant Community legislation on the labelling of chemical agents and on safety signs at the workplace, the employer shall, without prejudice to the derogations provided for in the abovementioned legislation, ensure that the contents of the containers and pipes, together with the nature…	no	other preventive/risk mitigation measure
CAD	Article 8(2) Information and training for workers	general		PH	2.12. Substances and mixtures which in contact with water emit flammable gases	Water-react.	2. Where containers and pipes for hazardous chemical agents used at work are not marked in accordance with the relevant Community legislation on the labelling of chemical agents and on safety signs at the workplace, the employer shall, without prejudice to the derogations provided for in the abovementioned legislation, ensure that the contents of the containers and pipes, together with the nature…	no	other preventive/risk mitigation measure
CAD	Article 8(2) Information and training for workers	general		PH	2.13. Oxidising liquids	Ox. Liq.	2. Where containers and pipes for hazardous chemical agents used at work are not marked in accordance with the relevant Community legislation on the labelling of chemical agents and on safety signs at the workplace, the employer shall, without prejudice to the derogations provided for in the abovementioned legislation, ensure that the contents of the containers and pipes, together with the nature…	no	other preventive/risk mitigation measure
CAD	Article 8(2) Information and training for workers	general		PH	2.14. Oxidising solids	Ox. Sol.	2. Where containers and pipes for hazardous chemical agents used at work are not marked in accordance with the relevant Community legislation on the labelling of chemical agents and on safety signs at the workplace, the employer shall, without prejudice to the derogations provided for in the abovementioned legislation, ensure that the contents of the containers and pipes, together with the nature…	no	other preventive/risk mitigation measure
CAD	Article 8(2) Information and training for workers	general		PH	2.15. Organic peroxides	Org. Perox.	2. Where containers and pipes for hazardous chemical agents used at work are not marked in accordance with the relevant Community legislation on the labelling of chemical agents and on safety signs at the workplace, the employer shall, without prejudice to the derogations provided for in the abovementioned legislation, ensure that the contents of the containers and pipes, together with the nature…	no	other preventive/risk mitigation measure
CAD	Article 8(2) Information and training for workers	general		PH	2.16. Corrosive to metals	Met. Corr. 1	2. Where containers and pipes for hazardous chemical agents used at work are not marked in accordance with the relevant Community legislation on the labelling of chemical agents and on safety signs at the workplace, the employer shall, without prejudice to the derogations provided for in the abovementioned legislation, ensure that the contents of the containers and pipes, together with the nature…	no	other preventive/risk mitigation measure
CAD	Article 8(2) Information and training for workers	general		PH	2.17. Desensitised explosive	Desen. Expl.	2. Where containers and pipes for hazardous chemical agents used at work are not marked in accordance with the relevant Community legislation on the labelling of chemical agents and on safety signs at the workplace, the employer shall, without prejudice to the derogations provided for in the abovementioned legislation, ensure that the contents of the containers and pipes, together with the nature…	no	other preventive/risk mitigation measure
CAD	Article 8(2) Information and training for workers	general		HHH	3.1. Acute toxicity	Acute Tox. 1-4	2. Where containers and pipes for hazardous chemical agents used at work are not marked in accordance with the relevant Community legislation on the labelling of chemical agents and on safety signs at the workplace, the employer shall, without prejudice to the derogations provided for in the abovementioned legislation, ensure that the contents of the containers and pipes, together with the nature…	no	other preventive/risk mitigation measure
CAD	Article 8(2) Information and training for workers	general		HHH	3.2. Skin corrosion/irritation	Skin Corr. 1/Skin Irr. 2	2. Where containers and pipes for hazardous chemical agents used at work are not marked in accordance with the relevant Community legislation on the labelling of chemical agents and on safety signs at the workplace, the employer shall, without prejudice to the derogations provided for in the abovementioned legislation, ensure that the contents of the containers and pipes, together with the nature…	no	other preventive/risk mitigation measure
CAD	Article 8(2) Information and training for workers	general		HHH	3.3. Serious eye damage/eye irritation	Eye Dam. 1/Eye Irr. 2	2. Where containers and pipes for hazardous chemical agents used at work are not marked in accordance with the relevant Community legislation on the labelling of chemical agents and on safety signs at the workplace, the employer shall, without prejudice to the derogations provided for in the abovementioned legislation, ensure that the contents of the containers and pipes, together with the nature…	no	other preventive/risk mitigation measure
CAD	Article 8(2) Information and training for workers	general		HHH	3.4. Respiratory or skin sensitisation	Resp. Sens. 1/Skin. Sens. 1	2. Where containers and pipes for hazardous chemical agents used at work are not marked in accordance with the relevant Community legislation on the labelling of chemical agents and on safety signs at the workplace, the employer shall, without prejudice to the derogations provided for in the abovementioned legislation, ensure that the contents of the containers and pipes, together with the nature…	no	other preventive/risk mitigation measure
CAD	Article 8(2) Information and training for workers	general		HHH	3.5. Germ cell mutagenicity	Muta. 1A, 1B or 2	2. Where containers and pipes for hazardous chemical agents used at work are not marked in accordance with the relevant Community legislation on the labelling of chemical agents and on safety signs at the workplace, the employer shall, without prejudice to the derogations provided for in the abovementioned legislation, ensure that the contents of the containers and pipes, together with the nature…	no	other preventive/risk mitigation measure
CAD	Article 8(2) Information and training for workers	general		HHH	3.6. Carcinogenicity	Carc. 1A, 1B or 2	2. Where containers and pipes for hazardous chemical agents used at work are not marked in accordance with the relevant Community legislation on the labelling of chemical agents and on safety signs at the workplace, the employer shall, without prejudice to the derogations provided for in the abovementioned legislation, ensure that the contents of the containers and pipes, together with the nature…	no	other preventive/risk mitigation measure
CAD	Article 8(2) Information and training for workers	general		HHH	3.7. Reproductive toxicity	Repr. 1A, 1B or 2/Lact.	2. Where containers and pipes for hazardous chemical agents used at work are not marked in accordance with the relevant Community legislation on the labelling of chemical agents and on safety signs at the workplace, the employer shall, without prejudice to the derogations provided for in the abovementioned legislation, ensure that the contents of the containers and pipes, together with the nature…	no	other preventive/risk mitigation measure
CAD	Article 8(2) Information and training for workers	general		HHH	3.8. Specific target organ toxicity — single exposure	STOT (SE) 1-3	2. Where containers and pipes for hazardous chemical agents used at work are not marked in accordance with the relevant Community legislation on the labelling of chemical agents and on safety signs at the workplace, the employer shall, without prejudice to the derogations provided for in the abovementioned legislation, ensure that the contents of the containers and pipes, together with the nature…	no	other preventive/risk mitigation measure
CAD	Article 8(2) Information and training for workers	general		HHH	3.9. Specific target organ toxicity — repeated exposure	STOT (RE) 1 or 2	2. Where containers and pipes for hazardous chemical agents used at work are not marked in accordance with the relevant Community legislation on the labelling of chemical agents and on safety signs at the workplace, the employer shall, without prejudice to the derogations provided for in the abovementioned legislation, ensure that the contents of the containers and pipes, together with the nature…	no	other preventive/risk mitigation measure
CAD	Article 8(2) Information and training for workers	general		HHH	3.10. Aspiration hazard	Asp. Tox. 1	2. Where containers and pipes for hazardous chemical agents used at work are not marked in accordance with the relevant Community legislation on the labelling of chemical agents and on safety signs at the workplace, the employer shall, without prejudice to the derogations provided for in the abovementioned legislation, ensure that the contents of the containers and pipes, together with the nature…	no	other preventive/risk mitigation measure
CAD	Article 8(2) Information and training for workers	general		HHH	3.11. Endocrine disruption for human health	ED HH 1 or 2	2. Where containers and pipes for hazardous chemical agents used at work are not marked in accordance with the relevant Community legislation on the labelling of chemical agents and on safety signs at the workplace, the employer shall, without prejudice to the derogations provided for in the abovementioned legislation, ensure that the contents of the containers and pipes, together with the nature…	no	other preventive/risk mitigation measure
CAD	Article 8(3) Information and training for workers	general		PH	2.1. Explosives	Unst. Expl./Expl.	3. Member States may take measures necessary to ensure that employers are able to obtain on request, preferably from the producer or supplier, all information on hazardous chemical agents that is necessary to apply Article 4(1) of this Directive, insofar as neither Regulation (EC) No 1907/2006, nor Regulation (EC) No 1272/2008 include any obligation to provide information.	no	Information requirement
CAD	Article 8(3) Information and training for workers	general		PH	2.2. Flammable gases	Flam. Gas	3. Member States may take measures necessary to ensure that employers are able to obtain on request, preferably from the producer or supplier, all information on hazardous chemical agents that is necessary to apply Article 4(1) of this Directive, insofar as neither Regulation (EC) No 1907/2006, nor Regulation (EC) No 1272/2008 include any obligation to provide information.	no	Information requirement
CAD	Article 8(3) Information and training for workers	general		PH	2.3. Aerosols	Aerosol	3. Member States may take measures necessary to ensure that employers are able to obtain on request, preferably from the producer or supplier, all information on hazardous chemical agents that is necessary to apply Article 4(1) of this Directive, insofar as neither Regulation (EC) No 1907/2006, nor Regulation (EC) No 1272/2008 include any obligation to provide information.	no	Information requirement
CAD	Article 8(3) Information and training for workers	general		PH	2.4. Oxidising gases	Ox. Gas 1	3. Member States may take measures necessary to ensure that employers are able to obtain on request, preferably from the producer or supplier, all information on hazardous chemical agents that is necessary to apply Article 4(1) of this Directive, insofar as neither Regulation (EC) No 1907/2006, nor Regulation (EC) No 1272/2008 include any obligation to provide information.	no	Information requirement
CAD	Article 8(3) Information and training for workers	general		PH	2.5. Gases under pressure	Press. Gas	3. Member States may take measures necessary to ensure that employers are able to obtain on request, preferably from the producer or supplier, all information on hazardous chemical agents that is necessary to apply Article 4(1) of this Directive, insofar as neither Regulation (EC) No 1907/2006, nor Regulation (EC) No 1272/2008 include any obligation to provide information.	no	Information requirement
CAD	Article 8(3) Information and training for workers	general		PH	2.6. Flammable liquids	Flam. Liq.	3. Member States may take measures necessary to ensure that employers are able to obtain on request, preferably from the producer or supplier, all information on hazardous chemical agents that is necessary to apply Article 4(1) of this Directive, insofar as neither Regulation (EC) No 1907/2006, nor Regulation (EC) No 1272/2008 include any obligation to provide information.	no	Information requirement
CAD	Article 8(3) Information and training for workers	general		PH	2.7. Flammable solids	Flam. Sol.	3. Member States may take measures necessary to ensure that employers are able to obtain on request, preferably from the producer or supplier, all information on hazardous chemical agents that is necessary to apply Article 4(1) of this Directive, insofar as neither Regulation (EC) No 1907/2006, nor Regulation (EC) No 1272/2008 include any obligation to provide information.	no	Information requirement
CAD	Article 8(3) Information and training for workers	general		PH	2.8. Self-reactive substances and mixtures	Self-react.	3. Member States may take measures necessary to ensure that employers are able to obtain on request, preferably from the producer or supplier, all information on hazardous chemical agents that is necessary to apply Article 4(1) of this Directive, insofar as neither Regulation (EC) No 1907/2006, nor Regulation (EC) No 1272/2008 include any obligation to provide information.	no	Information requirement
CAD	Article 8(3) Information and training for workers	general		PH	2.9. Pyrophoric liquids	Pyr. Liq.	3. Member States may take measures necessary to ensure that employers are able to obtain on request, preferably from the producer or supplier, all information on hazardous chemical agents that is necessary to apply Article 4(1) of this Directive, insofar as neither Regulation (EC) No 1907/2006, nor Regulation (EC) No 1272/2008 include any obligation to provide information.	no	Information requirement
CAD	Article 8(3) Information and training for workers	general		PH	2.10. Pyrophoric solids	Pyr. Sol.	3. Member States may take measures necessary to ensure that employers are able to obtain on request, preferably from the producer or supplier, all information on hazardous chemical agents that is necessary to apply Article 4(1) of this Directive, insofar as neither Regulation (EC) No 1907/2006, nor Regulation (EC) No 1272/2008 include any obligation to provide information.	no	Information requirement
CAD	Article 8(3) Information and training for workers	general		PH	2.11. Self-heating substances and mixtures	Self-heat.	3. Member States may take measures necessary to ensure that employers are able to obtain on request, preferably from the producer or supplier, all information on hazardous chemical agents that is necessary to apply Article 4(1) of this Directive, insofar as neither Regulation (EC) No 1907/2006, nor Regulation (EC) No 1272/2008 include any obligation to provide information.	no	Information requirement
CAD	Article 8(3) Information and training for workers	general		PH	2.12. Substances and mixtures which in contact with water emit flammable gases	Water-react.	3. Member States may take measures necessary to ensure that employers are able to obtain on request, preferably from the producer or supplier, all information on hazardous chemical agents that is necessary to apply Article 4(1) of this Directive, insofar as neither Regulation (EC) No 1907/2006, nor Regulation (EC) No 1272/2008 include any obligation to provide information.	no	Information requirement
CAD	Article 8(3) Information and training for workers	general		PH	2.13. Oxidising liquids	Ox. Liq.	3. Member States may take measures necessary to ensure that employers are able to obtain on request, preferably from the producer or supplier, all information on hazardous chemical agents that is necessary to apply Article 4(1) of this Directive, insofar as neither Regulation (EC) No 1907/2006, nor Regulation (EC) No 1272/2008 include any obligation to provide information.	no	Information requirement
CAD	Article 8(3) Information and training for workers	general		PH	2.14. Oxidising solids	Ox. Sol.	3. Member States may take measures necessary to ensure that employers are able to obtain on request, preferably from the producer or supplier, all information on hazardous chemical agents that is necessary to apply Article 4(1) of this Directive, insofar as neither Regulation (EC) No 1907/2006, nor Regulation (EC) No 1272/2008 include any obligation to provide information.	no	Information requirement
CAD	Article 8(3) Information and training for workers	general		PH	2.15. Organic peroxides	Org. Perox.	3. Member States may take measures necessary to ensure that employers are able to obtain on request, preferably from the producer or supplier, all information on hazardous chemical agents that is necessary to apply Article 4(1) of this Directive, insofar as neither Regulation (EC) No 1907/2006, nor Regulation (EC) No 1272/2008 include any obligation to provide information.	no	Information requirement
CAD	Article 8(3) Information and training for workers	general		PH	2.16. Corrosive to metals	Met. Corr. 1	3. Member States may take measures necessary to ensure that employers are able to obtain on request, preferably from the producer or supplier, all information on hazardous chemical agents that is necessary to apply Article 4(1) of this Directive, insofar as neither Regulation (EC) No 1907/2006, nor Regulation (EC) No 1272/2008 include any obligation to provide information.	no	Information requirement
CAD	Article 8(3) Information and training for workers	general		PH	2.17. Desensitised explosive	Desen. Expl.	3. Member States may take measures necessary to ensure that employers are able to obtain on request, preferably from the producer or supplier, all information on hazardous chemical agents that is necessary to apply Article 4(1) of this Directive, insofar as neither Regulation (EC) No 1907/2006, nor Regulation (EC) No 1272/2008 include any obligation to provide information.	no	Information requirement
CAD	Article 8(3) Information and training for workers	general		HHH	3.1. Acute toxicity	Acute Tox. 1-4	3. Member States may take measures necessary to ensure that employers are able to obtain on request, preferably from the producer or supplier, all information on hazardous chemical agents that is necessary to apply Article 4(1) of this Directive, insofar as neither Regulation (EC) No 1907/2006, nor Regulation (EC) No 1272/2008 include any obligation to provide information.	no	Information requirement
CAD	Article 8(3) Information and training for workers	general		HHH	3.2. Skin corrosion/irritation	Skin Corr. 1/Skin Irr. 2	3. Member States may take measures necessary to ensure that employers are able to obtain on request, preferably from the producer or supplier, all information on hazardous chemical agents that is necessary to apply Article 4(1) of this Directive, insofar as neither Regulation (EC) No 1907/2006, nor Regulation (EC) No 1272/2008 include any obligation to provide information.	no	Information requirement
CAD	Article 8(3) Information and training for workers	general		HHH	3.3. Serious eye damage/eye irritation	Eye Dam. 1/Eye Irr. 2	3. Member States may take measures necessary to ensure that employers are able to obtain on request, preferably from the producer or supplier, all information on hazardous chemical agents that is necessary to apply Article 4(1) of this Directive, insofar as neither Regulation (EC) No 1907/2006, nor Regulation (EC) No 1272/2008 include any obligation to provide information.	no	Information requirement
CAD	Article 8(3) Information and training for workers	general		HHH	3.4. Respiratory or skin sensitisation	Resp. Sens. 1/Skin. Sens. 1	3. Member States may take measures necessary to ensure that employers are able to obtain on request, preferably from the producer or supplier, all information on hazardous chemical agents that is necessary to apply Article 4(1) of this Directive, insofar as neither Regulation (EC) No 1907/2006, nor Regulation (EC) No 1272/2008 include any obligation to provide information.	no	Information requirement
CAD	Article 8(3) Information and training for workers	general		HHH	3.5. Germ cell mutagenicity	Muta. 1A, 1B or 2	3. Member States may take measures necessary to ensure that employers are able to obtain on request, preferably from the producer or supplier, all information on hazardous chemical agents that is necessary to apply Article 4(1) of this Directive, insofar as neither Regulation (EC) No 1907/2006, nor Regulation (EC) No 1272/2008 include any obligation to provide information.	no	Information requirement
CAD	Article 8(3) Information and training for workers	general		HHH	3.6. Carcinogenicity	Carc. 1A, 1B or 2	3. Member States may take measures necessary to ensure that employers are able to obtain on request, preferably from the producer or supplier, all information on hazardous chemical agents that is necessary to apply Article 4(1) of this Directive, insofar as neither Regulation (EC) No 1907/2006, nor Regulation (EC) No 1272/2008 include any obligation to provide information.	no	Information requirement
CAD	Article 8(3) Information and training for workers	general		HHH	3.7. Reproductive toxicity	Repr. 1A, 1B or 2/Lact.	3. Member States may take measures necessary to ensure that employers are able to obtain on request, preferably from the producer or supplier, all information on hazardous chemical agents that is necessary to apply Article 4(1) of this Directive, insofar as neither Regulation (EC) No 1907/2006, nor Regulation (EC) No 1272/2008 include any obligation to provide information.	no	Information requirement
CAD	Article 8(3) Information and training for workers	general		HHH	3.8. Specific target organ toxicity — single exposure	STOT (SE) 1-3	3. Member States may take measures necessary to ensure that employers are able to obtain on request, preferably from the producer or supplier, all information on hazardous chemical agents that is necessary to apply Article 4(1) of this Directive, insofar as neither Regulation (EC) No 1907/2006, nor Regulation (EC) No 1272/2008 include any obligation to provide information.	no	Information requirement
CAD	Article 8(3) Information and training for workers	general		HHH	3.9. Specific target organ toxicity — repeated exposure	STOT (RE) 1 or 2	3. Member States may take measures necessary to ensure that employers are able to obtain on request, preferably from the producer or supplier, all information on hazardous chemical agents that is necessary to apply Article 4(1) of this Directive, insofar as neither Regulation (EC) No 1907/2006, nor Regulation (EC) No 1272/2008 include any obligation to provide information.	no	Information requirement
CAD	Article 8(3) Information and training for workers	general		HHH	3.10. Aspiration hazard	Asp. Tox. 1	3. Member States may take measures necessary to ensure that employers are able to obtain on request, preferably from the producer or supplier, all information on hazardous chemical agents that is necessary to apply Article 4(1) of this Directive, insofar as neither Regulation (EC) No 1907/2006, nor Regulation (EC) No 1272/2008 include any obligation to provide information.	no	Information requirement
CAD	Article 8(3) Information and training for workers	general		HHH	3.11. Endocrine disruption for human health	ED HH 1 or 2	3. Member States may take measures necessary to ensure that employers are able to obtain on request, preferably from the producer or supplier, all information on hazardous chemical agents that is necessary to apply Article 4(1) of this Directive, insofar as neither Regulation (EC) No 1907/2006, nor Regulation (EC) No 1272/2008 include any obligation to provide information.	no	Information requirement
CAD	Article 10(1) Health surveillance	general		PH	2.1. Explosives	Unst. Expl./Expl.	1. Without prejudice to Article 14 of Directive 89/391/EEC, Member States shall introduce arrangements for carrying out appropriate health surveillance of workers for whom the results of the assessment referred to in Article 4 of this Directive reveal a risk to health. These arrangements, including the requirements specified for health and exposure records and their availability, shall be introdu…	no	other preventive/risk mitigation measure
CAD	Article 10(1) Health surveillance	general		PH	2.2. Flammable gases	Flam. Gas	1. Without prejudice to Article 14 of Directive 89/391/EEC, Member States shall introduce arrangements for carrying out appropriate health surveillance of workers for whom the results of the assessment referred to in Article 4 of this Directive reveal a risk to health. These arrangements, including the requirements specified for health and exposure records and their availability, shall be introdu…	no	other preventive/risk mitigation measure
CAD	Article 10(1) Health surveillance	general		PH	2.3. Aerosols	Aerosol	1. Without prejudice to Article 14 of Directive 89/391/EEC, Member States shall introduce arrangements for carrying out appropriate health surveillance of workers for whom the results of the assessment referred to in Article 4 of this Directive reveal a risk to health. These arrangements, including the requirements specified for health and exposure records and their availability, shall be introdu…	no	other preventive/risk mitigation measure
CAD	Article 10(1) Health surveillance	general		PH	2.4. Oxidising gases	Ox. Gas 1	1. Without prejudice to Article 14 of Directive 89/391/EEC, Member States shall introduce arrangements for carrying out appropriate health surveillance of workers for whom the results of the assessment referred to in Article 4 of this Directive reveal a risk to health. These arrangements, including the requirements specified for health and exposure records and their availability, shall be introdu…	no	other preventive/risk mitigation measure
CAD	Article 10(1) Health surveillance	general		PH	2.5. Gases under pressure	Press. Gas	1. Without prejudice to Article 14 of Directive 89/391/EEC, Member States shall introduce arrangements for carrying out appropriate health surveillance of workers for whom the results of the assessment referred to in Article 4 of this Directive reveal a risk to health. These arrangements, including the requirements specified for health and exposure records and their availability, shall be introdu…	no	other preventive/risk mitigation measure
CAD	Article 10(1) Health surveillance	general		PH	2.6. Flammable liquids	Flam. Liq.	1. Without prejudice to Article 14 of Directive 89/391/EEC, Member States shall introduce arrangements for carrying out appropriate health surveillance of workers for whom the results of the assessment referred to in Article 4 of this Directive reveal a risk to health. These arrangements, including the requirements specified for health and exposure records and their availability, shall be introdu…	no	other preventive/risk mitigation measure
CAD	Article 10(1) Health surveillance	general		PH	2.7. Flammable solids	Flam. Sol.	1. Without prejudice to Article 14 of Directive 89/391/EEC, Member States shall introduce arrangements for carrying out appropriate health surveillance of workers for whom the results of the assessment referred to in Article 4 of this Directive reveal a risk to health. These arrangements, including the requirements specified for health and exposure records and their availability, shall be introdu…	no	other preventive/risk mitigation measure
CAD	Article 10(1) Health surveillance	general		PH	2.8. Self-reactive substances and mixtures	Self-react.	1. Without prejudice to Article 14 of Directive 89/391/EEC, Member States shall introduce arrangements for carrying out appropriate health surveillance of workers for whom the results of the assessment referred to in Article 4 of this Directive reveal a risk to health. These arrangements, including the requirements specified for health and exposure records and their availability, shall be introdu…	no	other preventive/risk mitigation measure
CAD	Article 10(1) Health surveillance	general		PH	2.9. Pyrophoric liquids	Pyr. Liq.	1. Without prejudice to Article 14 of Directive 89/391/EEC, Member States shall introduce arrangements for carrying out appropriate health surveillance of workers for whom the results of the assessment referred to in Article 4 of this Directive reveal a risk to health. These arrangements, including the requirements specified for health and exposure records and their availability, shall be introdu…	no	other preventive/risk mitigation measure
CAD	Article 10(1) Health surveillance	general		PH	2.10. Pyrophoric solids	Pyr. Sol.	1. Without prejudice to Article 14 of Directive 89/391/EEC, Member States shall introduce arrangements for carrying out appropriate health surveillance of workers for whom the results of the assessment referred to in Article 4 of this Directive reveal a risk to health. These arrangements, including the requirements specified for health and exposure records and their availability, shall be introdu…	no	other preventive/risk mitigation measure
CAD	Article 10(1) Health surveillance	general		PH	2.11. Self-heating substances and mixtures	Self-heat.	1. Without prejudice to Article 14 of Directive 89/391/EEC, Member States shall introduce arrangements for carrying out appropriate health surveillance of workers for whom the results of the assessment referred to in Article 4 of this Directive reveal a risk to health. These arrangements, including the requirements specified for health and exposure records and their availability, shall be introdu…	no	other preventive/risk mitigation measure
CAD	Article 10(1) Health surveillance	general		PH	2.12. Substances and mixtures which in contact with water emit flammable gases	Water-react.	1. Without prejudice to Article 14 of Directive 89/391/EEC, Member States shall introduce arrangements for carrying out appropriate health surveillance of workers for whom the results of the assessment referred to in Article 4 of this Directive reveal a risk to health. These arrangements, including the requirements specified for health and exposure records and their availability, shall be introdu…	no	other preventive/risk mitigation measure
CAD	Article 10(1) Health surveillance	general		PH	2.13. Oxidising liquids	Ox. Liq.	1. Without prejudice to Article 14 of Directive 89/391/EEC, Member States shall introduce arrangements for carrying out appropriate health surveillance of workers for whom the results of the assessment referred to in Article 4 of this Directive reveal a risk to health. These arrangements, including the requirements specified for health and exposure records and their availability, shall be introdu…	no	other preventive/risk mitigation measure
CAD	Article 10(1) Health surveillance	general		PH	2.14. Oxidising solids	Ox. Sol.	1. Without prejudice to Article 14 of Directive 89/391/EEC, Member States shall introduce arrangements for carrying out appropriate health surveillance of workers for whom the results of the assessment referred to in Article 4 of this Directive reveal a risk to health. These arrangements, including the requirements specified for health and exposure records and their availability, shall be introdu…	no	other preventive/risk mitigation measure
CAD	Article 10(1) Health surveillance	general		PH	2.15. Organic peroxides	Org. Perox.	1. Without prejudice to Article 14 of Directive 89/391/EEC, Member States shall introduce arrangements for carrying out appropriate health surveillance of workers for whom the results of the assessment referred to in Article 4 of this Directive reveal a risk to health. These arrangements, including the requirements specified for health and exposure records and their availability, shall be introdu…	no	other preventive/risk mitigation measure
CAD	Article 10(1) Health surveillance	general		PH	2.16. Corrosive to metals	Met. Corr. 1	1. Without prejudice to Article 14 of Directive 89/391/EEC, Member States shall introduce arrangements for carrying out appropriate health surveillance of workers for whom the results of the assessment referred to in Article 4 of this Directive reveal a risk to health. These arrangements, including the requirements specified for health and exposure records and their availability, shall be introdu…	no	other preventive/risk mitigation measure
CAD	Article 10(1) Health surveillance	general		PH	2.17. Desensitised explosive	Desen. Expl.	1. Without prejudice to Article 14 of Directive 89/391/EEC, Member States shall introduce arrangements for carrying out appropriate health surveillance of workers for whom the results of the assessment referred to in Article 4 of this Directive reveal a risk to health. These arrangements, including the requirements specified for health and exposure records and their availability, shall be introdu…	no	other preventive/risk mitigation measure
CAD	Article 10(1) Health surveillance	general		HHH	3.1. Acute toxicity	Acute Tox. 1-4	1. Without prejudice to Article 14 of Directive 89/391/EEC, Member States shall introduce arrangements for carrying out appropriate health surveillance of workers for whom the results of the assessment referred to in Article 4 of this Directive reveal a risk to health. These arrangements, including the requirements specified for health and exposure records and their availability, shall be introdu…	no	other preventive/risk mitigation measure
CAD	Article 10(1) Health surveillance	general		HHH	3.2. Skin corrosion/irritation	Skin Corr. 1/Skin Irr. 2	1. Without prejudice to Article 14 of Directive 89/391/EEC, Member States shall introduce arrangements for carrying out appropriate health surveillance of workers for whom the results of the assessment referred to in Article 4 of this Directive reveal a risk to health. These arrangements, including the requirements specified for health and exposure records and their availability, shall be introdu…	no	other preventive/risk mitigation measure
CAD	Article 10(1) Health surveillance	general		HHH	3.3. Serious eye damage/eye irritation	Eye Dam. 1/Eye Irr. 2	1. Without prejudice to Article 14 of Directive 89/391/EEC, Member States shall introduce arrangements for carrying out appropriate health surveillance of workers for whom the results of the assessment referred to in Article 4 of this Directive reveal a risk to health. These arrangements, including the requirements specified for health and exposure records and their availability, shall be introdu…	no	other preventive/risk mitigation measure
CAD	Article 10(1) Health surveillance	general		HHH	3.4. Respiratory or skin sensitisation	Resp. Sens. 1/Skin. Sens. 1	1. Without prejudice to Article 14 of Directive 89/391/EEC, Member States shall introduce arrangements for carrying out appropriate health surveillance of workers for whom the results of the assessment referred to in Article 4 of this Directive reveal a risk to health. These arrangements, including the requirements specified for health and exposure records and their availability, shall be introdu…	no	other preventive/risk mitigation measure
CAD	Article 10(1) Health surveillance	general		HHH	3.5. Germ cell mutagenicity	Muta. 1A, 1B or 2	1. Without prejudice to Article 14 of Directive 89/391/EEC, Member States shall introduce arrangements for carrying out appropriate health surveillance of workers for whom the results of the assessment referred to in Article 4 of this Directive reveal a risk to health. These arrangements, including the requirements specified for health and exposure records and their availability, shall be introdu…	no	other preventive/risk mitigation measure
CAD	Article 10(1) Health surveillance	general		HHH	3.6. Carcinogenicity	Carc. 1A, 1B or 2	1. Without prejudice to Article 14 of Directive 89/391/EEC, Member States shall introduce arrangements for carrying out appropriate health surveillance of workers for whom the results of the assessment referred to in Article 4 of this Directive reveal a risk to health. These arrangements, including the requirements specified for health and exposure records and their availability, shall be introdu…	no	other preventive/risk mitigation measure
CAD	Article 10(1) Health surveillance	general		HHH	3.7. Reproductive toxicity	Repr. 1A, 1B or 2/Lact.	1. Without prejudice to Article 14 of Directive 89/391/EEC, Member States shall introduce arrangements for carrying out appropriate health surveillance of workers for whom the results of the assessment referred to in Article 4 of this Directive reveal a risk to health. These arrangements, including the requirements specified for health and exposure records and their availability, shall be introdu…	no	other preventive/risk mitigation measure
CAD	Article 10(1) Health surveillance	general		HHH	3.8. Specific target organ toxicity — single exposure	STOT (SE) 1-3	1. Without prejudice to Article 14 of Directive 89/391/EEC, Member States shall introduce arrangements for carrying out appropriate health surveillance of workers for whom the results of the assessment referred to in Article 4 of this Directive reveal a risk to health. These arrangements, including the requirements specified for health and exposure records and their availability, shall be introdu…	no	other preventive/risk mitigation measure
CAD	Article 10(1) Health surveillance	general		HHH	3.9. Specific target organ toxicity — repeated exposure	STOT (RE) 1 or 2	1. Without prejudice to Article 14 of Directive 89/391/EEC, Member States shall introduce arrangements for carrying out appropriate health surveillance of workers for whom the results of the assessment referred to in Article 4 of this Directive reveal a risk to health. These arrangements, including the requirements specified for health and exposure records and their availability, shall be introdu…	no	other preventive/risk mitigation measure
CAD	Article 10(1) Health surveillance	general		HHH	3.10. Aspiration hazard	Asp. Tox. 1	1. Without prejudice to Article 14 of Directive 89/391/EEC, Member States shall introduce arrangements for carrying out appropriate health surveillance of workers for whom the results of the assessment referred to in Article 4 of this Directive reveal a risk to health. These arrangements, including the requirements specified for health and exposure records and their availability, shall be introdu…	no	other preventive/risk mitigation measure
CAD	Article 10(1) Health surveillance	general		HHH	3.11. Endocrine disruption for human health	ED HH 1 or 2	1. Without prejudice to Article 14 of Directive 89/391/EEC, Member States shall introduce arrangements for carrying out appropriate health surveillance of workers for whom the results of the assessment referred to in Article 4 of this Directive reveal a risk to health. These arrangements, including the requirements specified for health and exposure records and their availability, shall be introdu…	no	other preventive/risk mitigation measure
CMD	Article 3(2) Scope — determination and assessment of risks	specific		HHH	3.6. Carcinogenicity	Carc. 1A or 1B	In the case of any activity likely to involve a risk of exposure to carcinogens, mutagens or reprotoxic substances, the nature, degree and duration of workers’ exposure shall be determined in order to make it possible to assess any risk to the workers’ health or safety and to lay down the measures to be taken. The assessment shall be renewed regularly and in any event when any change occurs in th…	no	other preventive/risk mitigation measure
CMD	Article 3(2) Scope — determination and assessment of risks	specific		HHH	3.5. Germ cell mutagenicity	Muta. 1A, 1B or 2	In the case of any activity likely to involve a risk of exposure to carcinogens, mutagens or reprotoxic substances, the nature, degree and duration of workers’ exposure shall be determined in order to make it possible to assess any risk to the workers’ health or safety and to lay down the measures to be taken. The assessment shall be renewed regularly and in any event when any change occurs in th…	no	other preventive/risk mitigation measure
CMD	Article 3(2) Scope — determination and assessment of risks	specific		HHH	3.7. Reproductive toxicity	Repr. 1A, 1B	In the case of any activity likely to involve a risk of exposure to carcinogens, mutagens or reprotoxic substances, the nature, degree and duration of workers’ exposure shall be determined in order to make it possible to assess any risk to the workers’ health or safety and to lay down the measures to be taken. The assessment shall be renewed regularly and in any event when any change occurs in th…	no	other preventive/risk mitigation measure
CMD	Article 4(1) Reduction and replacement	specific		HHH	3.6. Carcinogenicity	Carc. 1A or 1B	1. The employer shall reduce the use of a carcinogen, mutagen or reprotoxic substance at the place of work, in particular by replacing it, in so far as is technically possible, by a substance, mixture or process which, under its conditions of use, is not dangerous or is less dangerous to workers’ health or safety, as the case may be.	no	other preventive/risk mitigation measure
CMD	Article 4(1) Reduction and replacement	specific		HHH	3.5. Germ cell mutagenicity	Muta. 1A, 1B or 2	1. The employer shall reduce the use of a carcinogen, mutagen or reprotoxic substance at the place of work, in particular by replacing it, in so far as is technically possible, by a substance, mixture or process which, under its conditions of use, is not dangerous or is less dangerous to workers’ health or safety, as the case may be.	no	other preventive/risk mitigation measure
CMD	Article 4(1) Reduction and replacement	specific		HHH	3.7. Reproductive toxicity	Repr. 1A, 1B	1. The employer shall reduce the use of a carcinogen, mutagen or reprotoxic substance at the place of work, in particular by replacing it, in so far as is technically possible, by a substance, mixture or process which, under its conditions of use, is not dangerous or is less dangerous to workers’ health or safety, as the case may be.	no	other preventive/risk mitigation measure
CMD	Article 5 Prevention and reduction of exposure	specific		HHH	3.6. Carcinogenicity	Carc. 1A or 1B	1. Where the results of the assessment referred to in Article 3(2) reveal a risk to workers' health or safety, workers' exposure must be prevented. 2. Where it is not technically possible to replace the carcinogen, mutagen or reprotoxic substance by a substance, mixture or process which, under its conditions of use, is not dangerous or is less dangerous to health or safety, the employer shall ens…	no	other preventive/risk mitigation measure
CMD	Article 5 Prevention and reduction of exposure	specific		HHH	3.5. Germ cell mutagenicity	Muta. 1A, 1B or 3	1. Where the results of the assessment referred to in Article 3(2) reveal a risk to workers' health or safety, workers' exposure must be prevented. 2. Where it is not technically possible to replace the carcinogen, mutagen or reprotoxic substance by a substance, mixture or process which, under its conditions of use, is not dangerous or is less dangerous to health or safety, the employer shall ens…	no	other preventive/risk mitigation measure
CMD	Article 5 Prevention and reduction of exposure	specific		HHH	3.7. Reproductive toxicity	Repr. 1A, 1B	1. Where the results of the assessment referred to in Article 3(2) reveal a risk to workers' health or safety, workers' exposure must be prevented. 2. Where it is not technically possible to replace the carcinogen, mutagen or reprotoxic substance by a substance, mixture or process which, under its conditions of use, is not dangerous or is less dangerous to health or safety, the employer shall ens…	no	other preventive/risk mitigation measure
CMD	Article 6 Information for the competent authority	specific		HHH	3.6. Carcinogenicity	Carc. 1A or 1B	Where the results of the assessment referred to in Article 3(2) reveal a risk to workers' health or safety, employers shall, when requested, make available to the competent authority appropriate information on: (a) the activities and/or industrial processes carried out, including the reasons for which carcinogens, mutagens or reprotoxic substances are used; (b) the quantities of substances or mix…	no	other preventive/risk mitigation measure
CMD	Article 6 Information for the competent authority	specific		HHH	3.5. Germ cell mutagenicity	Muta. 1A, 1B or 2	Where the results of the assessment referred to in Article 3(2) reveal a risk to workers' health or safety, employers shall, when requested, make available to the competent authority appropriate information on: (a) the activities and/or industrial processes carried out, including the reasons for which carcinogens, mutagens or reprotoxic substances are used; (b) the quantities of substances or mix…	no	other preventive/risk mitigation measure
CMD	Article 6 Information for the competent authority	specific		HHH	3.7. Reproductive toxicity	Repr. 1A, 1B	Where the results of the assessment referred to in Article 3(2) reveal a risk to workers' health or safety, employers shall, when requested, make available to the competent authority appropriate information on: (a) the activities and/or industrial processes carried out, including the reasons for which carcinogens, mutagens or reprotoxic substances are used; (b) the quantities of substances or mix…	no	other preventive/risk mitigation measure
CMD	Article 10(1) Hygiene and individual protection	specific		HHH	3.6. Carcinogenicity	Carc. 1A or 1B	1. Employers shall be obliged, in the case of all activities for which there is a risk of contamination by carcinogens, mutagens or reprotoxic substances, to take appropriate measures to ensure that: (a) workers do not eat, drink or smoke in working areas where there is a risk of contamination by carcinogens, mutagens or reprotoxic substances; (b) workers are provided with appropriate protective …	no	other preventive/risk mitigation measure
CMD	Article 10(1) Hygiene and individual protection	specific		HHH	3.5. Germ cell mutagenicity	Muta. 1A, 1B or 2	1. Employers shall be obliged, in the case of all activities for which there is a risk of contamination by carcinogens, mutagens or reprotoxic substances, to take appropriate measures to ensure that: (a) workers do not eat, drink or smoke in working areas where there is a risk of contamination by carcinogens, mutagens or reprotoxic substances; (b) workers are provided with appropriate protective …	no	other preventive/risk mitigation measure
CMD	Article 10(1) Hygiene and individual protection	specific		HHH	3.7. Reproductive toxicity	Repr. 1A, 1B	1. Employers shall be obliged, in the case of all activities for which there is a risk of contamination by carcinogens, mutagens or reprotoxic substances, to take appropriate measures to ensure that: (a) workers do not eat, drink or smoke in working areas where there is a risk of contamination by carcinogens, mutagens or reprotoxic substances; (b) workers are provided with appropriate protective …	no	other preventive/risk mitigation measure
CMD	Article 11(1) Information and training of workers	specific		HHH	3.6. Carcinogenicity	Carc. 1A or 1B	1. Appropriate measures shall be taken by the employer to ensure that workers and/or workers' representatives in the undertaking or establishment receive sufficient and appropriate training, on the basis of all available information, in particular in the form of information and instructions, concerning: (a) potential risks to health, including the additional risks due to tobacco consumption; (b) …	no	other preventive/risk mitigation measure
CMD	Article 11(1) Information and training of workers	specific		HHH	3.5. Germ cell mutagenicity	Muta. 1A, 1B or 2	1. Appropriate measures shall be taken by the employer to ensure that workers and/or workers' representatives in the undertaking or establishment receive sufficient and appropriate training, on the basis of all available information, in particular in the form of information and instructions, concerning: (a) potential risks to health, including the additional risks due to tobacco consumption; (b) …	no	other preventive/risk mitigation measure
CMD	Article 11(1) Information and training of workers	specific		HHH	3.7. Reproductive toxicity	Repr. 1A, 1B	1. Appropriate measures shall be taken by the employer to ensure that workers and/or workers' representatives in the undertaking or establishment receive sufficient and appropriate training, on the basis of all available information, in particular in the form of information and instructions, concerning: (a) potential risks to health, including the additional risks due to tobacco consumption; (b) …	no	other preventive/risk mitigation measure
CMD	Article 11(2) Information and training of workers	specific		HHH	3.6. Carcinogenicity	Carc. 1A or 1B	2. Employers shall inform workers of installations and related containers containing carcinogens, mutagens or reprotoxic substances, ensure that all containers, packages and installations containing carcinogens, mutagens or reprotoxic substances are labelled clearly and legibly, and display clearly visible warning and hazard signs. Where a biological limit value has been set in Annex IIIa, health…	no	other preventive/risk mitigation measure
CMD	Article 11(2) Information and training of workers	specific		HHH	3.5. Germ cell mutagenicity	Muta. 1A, 1B or 2	2. Employers shall inform workers of installations and related containers containing carcinogens, mutagens or reprotoxic substances, ensure that all containers, packages and installations containing carcinogens, mutagens or reprotoxic substances are labelled clearly and legibly, and display clearly visible warning and hazard signs. Where a biological limit value has been set in Annex IIIa, health…	no	other preventive/risk mitigation measure
CMD	Article 11(2) Information and training of workers	specific		HHH	3.7. Reproductive toxicity	Repr. 1A, 1B	2. Employers shall inform workers of installations and related containers containing carcinogens, mutagens or reprotoxic substances, ensure that all containers, packages and installations containing carcinogens, mutagens or reprotoxic substances are labelled clearly and legibly, and display clearly visible warning and hazard signs. Where a biological limit value has been set in Annex IIIa, health…	no	other preventive/risk mitigation measure
CMD	Article 14(3) Health surveillance	specific		HHH	3.6. Carcinogenicity	Carc. 1A or 1B	3. If a worker is found to be suffering from an abnormality which is suspected to be the result of exposure to carcinogens, mutagens or reprotoxic substances, or if a biological limit value is found to have been exceeded, the doctor or authority responsible for the health surveillance of workers may require other workers who have been similarly exposed to undergo health surveillance. In that even…	no	other preventive/risk mitigation measure
CMD	Article 14(3) Health surveillance	specific		HHH	3.5. Germ cell mutagenicity	Muta. 1A, 1B or 2	3. If a worker is found to be suffering from an abnormality which is suspected to be the result of exposure to carcinogens, mutagens or reprotoxic substances, or if a biological limit value is found to have been exceeded, the doctor or authority responsible for the health surveillance of workers may require other workers who have been similarly exposed to undergo health surveillance. In that even…	no	other preventive/risk mitigation measure
CMD	Article 14(3) Health surveillance	specific		HHH	3.7. Reproductive toxicity	Repr. 1A, 1B	3. If a worker is found to be suffering from an abnormality which is suspected to be the result of exposure to carcinogens, mutagens or reprotoxic substances, or if a biological limit value is found to have been exceeded, the doctor or authority responsible for the health surveillance of workers may require other workers who have been similarly exposed to undergo health surveillance. In that even…	no	other preventive/risk mitigation measure
CMD	Article 14(8) Health surveillance	specific		HHH	3.6. Carcinogenicity	Carc. 1A or 1B	8. All cases of cancer, adverse effects on sexual function and fertility in adult male and female workers or developmental toxicity in their offspring identified in accordance with national law or practice as resulting from occupational exposure to a carcinogen, mutagen or reprotoxic substance shall be notified to the competent authority. The Member States shall take into account the information …	no	other preventive/risk mitigation measure
CMD	Article 14(8) Health surveillance	specific		HHH	3.5. Germ cell mutagenicity	Muta. 1A, 1B or 2	8. All cases of cancer, adverse effects on sexual function and fertility in adult male and female workers or developmental toxicity in their offspring identified in accordance with national law or practice as resulting from occupational exposure to a carcinogen, mutagen or reprotoxic substance shall be notified to the competent authority. The Member States shall take into account the information …	no	other preventive/risk mitigation measure
CMD	Article 14(8) Health surveillance	specific		HHH	3.7. Reproductive toxicity	Repr. 1A, 1B	8. All cases of cancer, adverse effects on sexual function and fertility in adult male and female workers or developmental toxicity in their offspring identified in accordance with national law or practice as resulting from occupational exposure to a carcinogen, mutagen or reprotoxic substance shall be notified to the competent authority. The Member States shall take into account the information …	no	other preventive/risk mitigation measure
CMD	Article 15(1) Record keeping	specific		HHH	3.6. Carcinogenicity	Carc. 1A or 1B	1. With regard to carcinogens and mutagens, the list referred to in Article 12, point (c), and the medical record referred to in Article 14(4) shall be kept for at least 40 years following the end of exposure, in accordance with national law or practice.	no	other preventive/risk mitigation measure
CMD	Article 15(1) Record keeping	specific		HHH	3.5. Germ cell mutagenicity	Muta. 1A, 1B or 2	1. With regard to carcinogens and mutagens, the list referred to in Article 12, point (c), and the medical record referred to in Article 14(4) shall be kept for at least 40 years following the end of exposure, in accordance with national law or practice.	no	other preventive/risk mitigation measure
CMD	Article 15(1) Record keeping	specific		HHH	3.7. Reproductive toxicity	Repr. 1A, 1B	1. With regard to carcinogens and mutagens, the list referred to in Article 12, point (c), and the medical record referred to in Article 14(4) shall be kept for at least 40 years following the end of exposure, in accordance with national law or practice.	no	other preventive/risk mitigation measure
CMD	Article 16 Limit values	specific		HHH	3.6. Carcinogenicity	Carc. 1A or 1B	1. The European Parliament and the Council shall, in accordance with the procedure laid down in Article 153(2), point (b), of the Treaty on the Functioning of the European Union (TFEU), set out limit values in Directives on the basis of the available information, including scientific and technical data, in respect of all those carcinogens, mutagens or reprotoxic substances for which this is possi…	no	other preventive/risk mitigation measure
CMD	Article 16 Limit values	specific		HHH	3.5. Germ cell mutagenicity	Muta. 1A, 1B or 2	1. The European Parliament and the Council shall, in accordance with the procedure laid down in Article 153(2), point (b), of the Treaty on the Functioning of the European Union (TFEU), set out limit values in Directives on the basis of the available information, including scientific and technical data, in respect of all those carcinogens, mutagens or reprotoxic substances for which this is possi…	no	other preventive/risk mitigation measure
CMD	Article 16 Limit values	specific		HHH	3.7. Reproductive toxicity	Repr. 1A, 1B	1. The European Parliament and the Council shall, in accordance with the procedure laid down in Article 153(2), point (b), of the Treaty on the Functioning of the European Union (TFEU), set out limit values in Directives on the basis of the available information, including scientific and technical data, in respect of all those carcinogens, mutagens or reprotoxic substances for which this is possi…	no	other preventive/risk mitigation measure
CMD	Article 18(a) Evaluation	specific		HHH	3.6. Carcinogenicity	Carc. 1A or 1B	Where appropriate and no later than 5 April 2025, taking into account the latest developments in scientific knowledge and after appropriate consultation of relevant stakeholders, the Commission shall develop a definition and establish an indicative list of hazardous medicinal products or the substances contained therein, which meet the criteria for classification as a category 1A or 1B carcinogen…	no	Information requirement
CMD	Article 18(a) Evaluation	specific		HHH	3.5. Germ cell mutagenicity	Muta. 1A, 1B or 2	Where appropriate and no later than 5 April 2025, taking into account the latest developments in scientific knowledge and after appropriate consultation of relevant stakeholders, the Commission shall develop a definition and establish an indicative list of hazardous medicinal products or the substances contained therein, which meet the criteria for classification as a category 1A or 1B carcinogen…	no	Information requirement
CMD	Article 18(a) Evaluation	specific		HHH	3.7. Reproductive toxicity	Repr. 1A, 1B	Where appropriate and no later than 5 April 2025, taking into account the latest developments in scientific knowledge and after appropriate consultation of relevant stakeholders, the Commission shall develop a definition and establish an indicative list of hazardous medicinal products or the substances contained therein, which meet the criteria for classification as a category 1A or 1B carcinogen…	no	Information requirement
CPR	Article 15(1) Substances classified as CMR substances	specific	H	HHH	3.5. Germ cell mutagenicity	Muta. 2	1. The use in cosmetic products of substances classified as CMR substances, of category 2, under Part 3 of Annex VI to Regulation (EC) No 1272/2008 shall be prohibited. However, a substance classified in category 2 may be used in cosmetic products where the substance has been evaluated by the SCCS and found safe for use in cosmetic products. To these ends the Commission shall adopt the necessary …	no	prohibition
CPR	Article 15(1) Substances classified as CMR substances	specific	H	HHH	3.6. Carcinogenicity	Carc. 2	1. The use in cosmetic products of substances classified as CMR substances, of category 2, under Part 3 of Annex VI to Regulation (EC) No 1272/2008 shall be prohibited. However, a substance classified in category 2 may be used in cosmetic products where the substance has been evaluated by the SCCS and found safe for use in cosmetic products. To these ends the Commission shall adopt the necessary …	no	prohibition
CPR	Article 15(1) Substances classified as CMR substances	specific	H	HHH	3.7. Reproductive toxicity	Repr. 2	1. The use in cosmetic products of substances classified as CMR substances, of category 2, under Part 3 of Annex VI to Regulation (EC) No 1272/2008 shall be prohibited. However, a substance classified in category 2 may be used in cosmetic products where the substance has been evaluated by the SCCS and found safe for use in cosmetic products. To these ends the Commission shall adopt the necessary …	no	prohibition
CPR	Article 15(2) Substances classified as CMR substances	specific	H	HHH	3.5. Germ cell mutagenicity	Muta. 1A or 1B	2. The use in cosmetic products of substances classified as CMR substances, of category 1A or 1B under Part 3 of Annex VI to Regulation (EC) No 1272/2008 shall be prohibited. However, such substances may be used in cosmetic products by way of exception where, subsequent to their classification as CMR substances of category 1A or 1B under Part 3 of Annex VI to Regulation (EC) No 1272/2008, all of …	no	prohibition
CPR	Article 15(2) Substances classified as CMR substances	specific	H	HHH	3.6. Carcinogenicity	Carc. 1A or 1B	2. The use in cosmetic products of substances classified as CMR substances, of category 1A or 1B under Part 3 of Annex VI to Regulation (EC) No 1272/2008 shall be prohibited. However, such substances may be used in cosmetic products by way of exception where, subsequent to their classification as CMR substances of category 1A or 1B under Part 3 of Annex VI to Regulation (EC) No 1272/2008, all of …	no	prohibition
CPR	Article 15(2) Substances classified as CMR substances	specific	H	HHH	3.7. Reproductive toxicity	Repr. 1A or 1B	2. The use in cosmetic products of substances classified as CMR substances, of category 1A or 1B under Part 3 of Annex VI to Regulation (EC) No 1272/2008 shall be prohibited. However, such substances may be used in cosmetic products by way of exception where, subsequent to their classification as CMR substances of category 1A or 1B under Part 3 of Annex VI to Regulation (EC) No 1272/2008, all of …	no	prohibition
CPR	Article 21 Access to information for the public	general		PH	2.1. Explosives	Unst. Expl./Expl.	Without prejudice to the protection, in particular, of commercial secrecy and of intellectual property rights, the responsible person shall ensure that the qualitative and quantitative composition of the cosmetic product and, in the case of perfume and aromatic compositions, the name and code number of the composition and the identity of the supplier, as well as existing data on undesirable effec…	no	information requirement
CPR	Article 21 Access to information for the public	general		PH	2.2. Flammable gases	Flam. Gas	Without prejudice to the protection, in particular, of commercial secrecy and of intellectual property rights, the responsible person shall ensure that the qualitative and quantitative composition of the cosmetic product and, in the case of perfume and aromatic compositions, the name and code number of the composition and the identity of the supplier, as well as existing data on undesirable effec…	no	information requirement
CPR	Article 21 Access to information for the public	general		PH	2.3. Aerosols	Aerosol	Without prejudice to the protection, in particular, of commercial secrecy and of intellectual property rights, the responsible person shall ensure that the qualitative and quantitative composition of the cosmetic product and, in the case of perfume and aromatic compositions, the name and code number of the composition and the identity of the supplier, as well as existing data on undesirable effec…	no	information requirement
CPR	Article 21 Access to information for the public	general		PH	2.4. Oxidising gases	Ox. Gas 1	Without prejudice to the protection, in particular, of commercial secrecy and of intellectual property rights, the responsible person shall ensure that the qualitative and quantitative composition of the cosmetic product and, in the case of perfume and aromatic compositions, the name and code number of the composition and the identity of the supplier, as well as existing data on undesirable effec…	no	information requirement
CPR	Article 21 Access to information for the public	general		PH	2.5. Gases under pressure	Press. Gas	Without prejudice to the protection, in particular, of commercial secrecy and of intellectual property rights, the responsible person shall ensure that the qualitative and quantitative composition of the cosmetic product and, in the case of perfume and aromatic compositions, the name and code number of the composition and the identity of the supplier, as well as existing data on undesirable effec…	no	information requirement
CPR	Article 21 Access to information for the public	general		PH	2.6. Flammable liquids	Flam. Liq.	Without prejudice to the protection, in particular, of commercial secrecy and of intellectual property rights, the responsible person shall ensure that the qualitative and quantitative composition of the cosmetic product and, in the case of perfume and aromatic compositions, the name and code number of the composition and the identity of the supplier, as well as existing data on undesirable effec…	no	information requirement
CPR	Article 21 Access to information for the public	general		PH	2.7. Flammable solids	Flam. Sol.	Without prejudice to the protection, in particular, of commercial secrecy and of intellectual property rights, the responsible person shall ensure that the qualitative and quantitative composition of the cosmetic product and, in the case of perfume and aromatic compositions, the name and code number of the composition and the identity of the supplier, as well as existing data on undesirable effec…	no	information requirement
CPR	Article 21 Access to information for the public	general		PH	2.8. Self-reactive substances and mixtures	Self-react.	Without prejudice to the protection, in particular, of commercial secrecy and of intellectual property rights, the responsible person shall ensure that the qualitative and quantitative composition of the cosmetic product and, in the case of perfume and aromatic compositions, the name and code number of the composition and the identity of the supplier, as well as existing data on undesirable effec…	no	information requirement
CPR	Article 21 Access to information for the public	general		PH	2.9. Pyrophoric liquids	Pyr. Liq.	Without prejudice to the protection, in particular, of commercial secrecy and of intellectual property rights, the responsible person shall ensure that the qualitative and quantitative composition of the cosmetic product and, in the case of perfume and aromatic compositions, the name and code number of the composition and the identity of the supplier, as well as existing data on undesirable effec…	no	information requirement
CPR	Article 21 Access to information for the public	general		PH	2.10. Pyrophoric solids	Pyr. Sol.	Without prejudice to the protection, in particular, of commercial secrecy and of intellectual property rights, the responsible person shall ensure that the qualitative and quantitative composition of the cosmetic product and, in the case of perfume and aromatic compositions, the name and code number of the composition and the identity of the supplier, as well as existing data on undesirable effec…	no	information requirement
CPR	Article 21 Access to information for the public	general		PH	2.11. Self-heating substances and mixtures	Self-heat.	Without prejudice to the protection, in particular, of commercial secrecy and of intellectual property rights, the responsible person shall ensure that the qualitative and quantitative composition of the cosmetic product and, in the case of perfume and aromatic compositions, the name and code number of the composition and the identity of the supplier, as well as existing data on undesirable effec…	no	information requirement
CPR	Article 21 Access to information for the public	general		PH	2.12. Substances and mixtures which in contact with water emit flammable gases	Water-react.	Without prejudice to the protection, in particular, of commercial secrecy and of intellectual property rights, the responsible person shall ensure that the qualitative and quantitative composition of the cosmetic product and, in the case of perfume and aromatic compositions, the name and code number of the composition and the identity of the supplier, as well as existing data on undesirable effec…	no	information requirement
CPR	Article 21 Access to information for the public	general		PH	2.13. Oxidising liquids	Ox. Liq.	Without prejudice to the protection, in particular, of commercial secrecy and of intellectual property rights, the responsible person shall ensure that the qualitative and quantitative composition of the cosmetic product and, in the case of perfume and aromatic compositions, the name and code number of the composition and the identity of the supplier, as well as existing data on undesirable effec…	no	information requirement
CPR	Article 21 Access to information for the public	general		PH	2.14. Oxidising solids	Ox. Sol.	Without prejudice to the protection, in particular, of commercial secrecy and of intellectual property rights, the responsible person shall ensure that the qualitative and quantitative composition of the cosmetic product and, in the case of perfume and aromatic compositions, the name and code number of the composition and the identity of the supplier, as well as existing data on undesirable effec…	no	information requirement
CPR	Article 21 Access to information for the public	general		PH	2.15. Organic peroxides	Org. Perox.	Without prejudice to the protection, in particular, of commercial secrecy and of intellectual property rights, the responsible person shall ensure that the qualitative and quantitative composition of the cosmetic product and, in the case of perfume and aromatic compositions, the name and code number of the composition and the identity of the supplier, as well as existing data on undesirable effec…	no	information requirement
CPR	Article 21 Access to information for the public	general		PH	2.16. Corrosive to metals	Met. Corr. 1	Without prejudice to the protection, in particular, of commercial secrecy and of intellectual property rights, the responsible person shall ensure that the qualitative and quantitative composition of the cosmetic product and, in the case of perfume and aromatic compositions, the name and code number of the composition and the identity of the supplier, as well as existing data on undesirable effec…	no	information requirement
CPR	Article 21 Access to information for the public	general		PH	2.17. Desensitised explosive	Desen. Expl.	Without prejudice to the protection, in particular, of commercial secrecy and of intellectual property rights, the responsible person shall ensure that the qualitative and quantitative composition of the cosmetic product and, in the case of perfume and aromatic compositions, the name and code number of the composition and the identity of the supplier, as well as existing data on undesirable effec…	no	information requirement
CPR	Article 21 Access to information for the public	general		HHH	3.1. Acute toxicity	Acute Tox. 1-4	Without prejudice to the protection, in particular, of commercial secrecy and of intellectual property rights, the responsible person shall ensure that the qualitative and quantitative composition of the cosmetic product and, in the case of perfume and aromatic compositions, the name and code number of the composition and the identity of the supplier, as well as existing data on undesirable effec…	no	information requirement
CPR	Article 21 Access to information for the public	general		HHH	3.2. Skin corrosion/irritation	Skin Corr. 1/Skin Irr. 2	Without prejudice to the protection, in particular, of commercial secrecy and of intellectual property rights, the responsible person shall ensure that the qualitative and quantitative composition of the cosmetic product and, in the case of perfume and aromatic compositions, the name and code number of the composition and the identity of the supplier, as well as existing data on undesirable effec…	no	information requirement
CPR	Article 21 Access to information for the public	general		HHH	3.3. Serious eye damage/eye irritation	Eye Dam. 1/Eye Irr. 2	Without prejudice to the protection, in particular, of commercial secrecy and of intellectual property rights, the responsible person shall ensure that the qualitative and quantitative composition of the cosmetic product and, in the case of perfume and aromatic compositions, the name and code number of the composition and the identity of the supplier, as well as existing data on undesirable effec…	no	information requirement
CPR	Article 21 Access to information for the public	general		HHH	3.4. Respiratory or skin sensitisation	Resp. Sens. 1/Skin. Sens. 1	Without prejudice to the protection, in particular, of commercial secrecy and of intellectual property rights, the responsible person shall ensure that the qualitative and quantitative composition of the cosmetic product and, in the case of perfume and aromatic compositions, the name and code number of the composition and the identity of the supplier, as well as existing data on undesirable effec…	no	information requirement
CPR	Article 21 Access to information for the public	general		HHH	3.5. Germ cell mutagenicity	Muta. 1A, 1B or 2	Without prejudice to the protection, in particular, of commercial secrecy and of intellectual property rights, the responsible person shall ensure that the qualitative and quantitative composition of the cosmetic product and, in the case of perfume and aromatic compositions, the name and code number of the composition and the identity of the supplier, as well as existing data on undesirable effec…	no	information requirement
CPR	Article 21 Access to information for the public	general		HHH	3.6. Carcinogenicity	Carc. 1A, 1B or 2	Without prejudice to the protection, in particular, of commercial secrecy and of intellectual property rights, the responsible person shall ensure that the qualitative and quantitative composition of the cosmetic product and, in the case of perfume and aromatic compositions, the name and code number of the composition and the identity of the supplier, as well as existing data on undesirable effec…	no	information requirement
CPR	Article 21 Access to information for the public	general		HHH	3.7. Reproductive toxicity	Repr. 1A, 1B or 2/Lact.	Without prejudice to the protection, in particular, of commercial secrecy and of intellectual property rights, the responsible person shall ensure that the qualitative and quantitative composition of the cosmetic product and, in the case of perfume and aromatic compositions, the name and code number of the composition and the identity of the supplier, as well as existing data on undesirable effec…	no	information requirement
CPR	Article 21 Access to information for the public	general		HHH	3.8. Specific target organ toxicity — single exposure	STOT (SE) 1-3	Without prejudice to the protection, in particular, of commercial secrecy and of intellectual property rights, the responsible person shall ensure that the qualitative and quantitative composition of the cosmetic product and, in the case of perfume and aromatic compositions, the name and code number of the composition and the identity of the supplier, as well as existing data on undesirable effec…	no	information requirement
CPR	Article 21 Access to information for the public	general		HHH	3.9. Specific target organ toxicity — repeated exposure	STOT (RE) 1 or 2	Without prejudice to the protection, in particular, of commercial secrecy and of intellectual property rights, the responsible person shall ensure that the qualitative and quantitative composition of the cosmetic product and, in the case of perfume and aromatic compositions, the name and code number of the composition and the identity of the supplier, as well as existing data on undesirable effec…	no	information requirement
CPR	Article 21 Access to information for the public	general		HHH	3.10. Aspiration hazard	Asp. Tox. 1	Without prejudice to the protection, in particular, of commercial secrecy and of intellectual property rights, the responsible person shall ensure that the qualitative and quantitative composition of the cosmetic product and, in the case of perfume and aromatic compositions, the name and code number of the composition and the identity of the supplier, as well as existing data on undesirable effec…	no	information requirement
CPR	Article 21 Access to information for the public	general		HHH	3.11. Endocrine disruption for human health	ED HH 1 or 2	Without prejudice to the protection, in particular, of commercial secrecy and of intellectual property rights, the responsible person shall ensure that the qualitative and quantitative composition of the cosmetic product and, in the case of perfume and aromatic compositions, the name and code number of the composition and the identity of the supplier, as well as existing data on undesirable effec…	no	information requirement
CPR	Article 21 Access to information for the public	general		EH	4.1. Hazardous to the aquatic environment	Aquatic Acute 1/Aquatic Chronic 1-4	Without prejudice to the protection, in particular, of commercial secrecy and of intellectual property rights, the responsible person shall ensure that the qualitative and quantitative composition of the cosmetic product and, in the case of perfume and aromatic compositions, the name and code number of the composition and the identity of the supplier, as well as existing data on undesirable effec…	no	information requirement
CPR	Article 21 Access to information for the public	general		EH	4.2. Endocrine disruption for the environment	ED ENV 1 or 2	Without prejudice to the protection, in particular, of commercial secrecy and of intellectual property rights, the responsible person shall ensure that the qualitative and quantitative composition of the cosmetic product and, in the case of perfume and aromatic compositions, the name and code number of the composition and the identity of the supplier, as well as existing data on undesirable effec…	no	information requirement
CPR	Article 21 Access to information for the public	general		EH	4.3. Persistent, Bioaccumulative and Toxic or Very Persistent, Very Bioaccumulative properties	PBT/vPvB	Without prejudice to the protection, in particular, of commercial secrecy and of intellectual property rights, the responsible person shall ensure that the qualitative and quantitative composition of the cosmetic product and, in the case of perfume and aromatic compositions, the name and code number of the composition and the identity of the supplier, as well as existing data on undesirable effec…	no	information requirement
CPR	Article 21 Access to information for the public	general		EH	4.4. Persistent, Mobile and Toxic or Very Persistent, Very Mobile properties	PMT/vPvM	Without prejudice to the protection, in particular, of commercial secrecy and of intellectual property rights, the responsible person shall ensure that the qualitative and quantitative composition of the cosmetic product and, in the case of perfume and aromatic compositions, the name and code number of the composition and the identity of the supplier, as well as existing data on undesirable effec…	no	information requirement
CPR	Article 21 Access to information for the public	general		AH	5.1. Hazardous to the ozone layer	Ozone	Without prejudice to the protection, in particular, of commercial secrecy and of intellectual property rights, the responsible person shall ensure that the qualitative and quantitative composition of the cosmetic product and, in the case of perfume and aromatic compositions, the name and code number of the composition and the identity of the supplier, as well as existing data on undesirable effec…	no	information requirement
EcoL	Article 6(6) General requirements for EU Ecolabel criteria	specific		HHH	3.5. Germ cell mutagenicity	Muta. 1A, 1B or 2	6. The EU Ecolabel may not be awarded to goods containing substances or preparations/mixtures meeting the criteria for classification as toxic, hazardous to the environment, carcinogenic, mutagenic or toxic for reproduction (CMR), in accordance with Regulation (EC) No 1272/2008 of the European Parliament and of the Council of 16 December 2008 on classification, labelling and packaging of substanc…	no	prohibition
EcoL	Article 6(6) General requirements for EU Ecolabel criteria	specific		HHH	3.6. Carcinogenicity	Carc. 1A, 1B or 2	6. The EU Ecolabel may not be awarded to goods containing substances or preparations/mixtures meeting the criteria for classification as toxic, hazardous to the environment, carcinogenic, mutagenic or toxic for reproduction (CMR), in accordance with Regulation (EC) No 1272/2008 of the European Parliament and of the Council of 16 December 2008 on classification, labelling and packaging of substanc…	no	prohibition
EcoL	Article 6(6) General requirements for EU Ecolabel criteria	specific		HHH	3.7. Reproductive toxicity		6. The EU Ecolabel may not be awarded to goods containing substances or preparations/mixtures meeting the criteria for classification as toxic, hazardous to the environment, carcinogenic, mutagenic or toxic for reproduction (CMR), in accordance with Regulation (EC) No 1272/2008 of the European Parliament and of the Council of 16 December 2008 on classification, labelling and packaging of substanc…	no	prohibition
EcoL	Article 6(6) General requirements for EU Ecolabel criteria	general		EH	4.1. Hazardous to the aquatic environment	Aquatic Acute 1/Aquatic Chronic 1-4	6. The EU Ecolabel may not be awarded to goods containing substances or preparations/mixtures meeting the criteria for classification as toxic, hazardous to the environment, carcinogenic, mutagenic or toxic for reproduction (CMR), in accordance with Regulation (EC) No 1272/2008 of the European Parliament and of the Council of 16 December 2008 on classification, labelling and packaging of substanc…	no	prohibition
EcoL	Article 6(6) General requirements for EU Ecolabel criteria	general		EH	4.2. Endocrine disruption for the environment	ED ENV 1 or 2	6. The EU Ecolabel may not be awarded to goods containing substances or preparations/mixtures meeting the criteria for classification as toxic, hazardous to the environment, carcinogenic, mutagenic or toxic for reproduction (CMR), in accordance with Regulation (EC) No 1272/2008 of the European Parliament and of the Council of 16 December 2008 on classification, labelling and packaging of substanc…	no	prohibition
EcoL	Article 6(6) General requirements for EU Ecolabel criteria	general		EH	4.3. Persistent, Bioaccumulative and Toxic or Very Persistent, Very Bioaccumulative properties	PBT/vPvB	6. The EU Ecolabel may not be awarded to goods containing substances or preparations/mixtures meeting the criteria for classification as toxic, hazardous to the environment, carcinogenic, mutagenic or toxic for reproduction (CMR), in accordance with Regulation (EC) No 1272/2008 of the European Parliament and of the Council of 16 December 2008 on classification, labelling and packaging of substanc…	no	prohibition
EcoL	Article 6(6) General requirements for EU Ecolabel criteria	general		EH	4.4. Persistent, Mobile and Toxic or Very Persistent, Very Mobile properties	PMT/vPvM	6. The EU Ecolabel may not be awarded to goods containing substances or preparations/mixtures meeting the criteria for classification as toxic, hazardous to the environment, carcinogenic, mutagenic or toxic for reproduction (CMR), in accordance with Regulation (EC) No 1272/2008 of the European Parliament and of the Council of 16 December 2008 on classification, labelling and packaging of substanc…	no	prohibition
EoLVD	Article 4(1) Prevention	specific		PH	2.1. Explosives	Unst. Expl./Expl.	1. In order to promote the prevention of waste Member States shall encourage, in particular: (a) vehicle manufacturers, in liaison with material and equipment manufacturers, to limit the use of hazardous substances in vehicles and to reduce them as far as possible from the conception of the vehicle onwards, so as in particular to prevent their release into the environment, make recycling easier, …	no	other preventive/risk mitigation measure
EoLVD	Article 4(1) Prevention	specific		PH	2.2. Flammable gases	Flam. Gas	1. In order to promote the prevention of waste Member States shall encourage, in particular: (a) vehicle manufacturers, in liaison with material and equipment manufacturers, to limit the use of hazardous substances in vehicles and to reduce them as far as possible from the conception of the vehicle onwards, so as in particular to prevent their release into the environment, make recycling easier, …	no	other preventive/risk mitigation measure
EoLVD	Article 4(1) Prevention	specific		PH	2.3. Aerosols	Aerosol	1. In order to promote the prevention of waste Member States shall encourage, in particular: (a) vehicle manufacturers, in liaison with material and equipment manufacturers, to limit the use of hazardous substances in vehicles and to reduce them as far as possible from the conception of the vehicle onwards, so as in particular to prevent their release into the environment, make recycling easier, …	no	other preventive/risk mitigation measure
EoLVD	Article 4(1) Prevention	specific		PH	2.4. Oxidising gases	Ox. Gas 1	1. In order to promote the prevention of waste Member States shall encourage, in particular: (a) vehicle manufacturers, in liaison with material and equipment manufacturers, to limit the use of hazardous substances in vehicles and to reduce them as far as possible from the conception of the vehicle onwards, so as in particular to prevent their release into the environment, make recycling easier, …	no	other preventive/risk mitigation measure
EoLVD	Article 4(1) Prevention	specific		PH	2.6. Flammable liquids	Flam. Liq.	1. In order to promote the prevention of waste Member States shall encourage, in particular: (a) vehicle manufacturers, in liaison with material and equipment manufacturers, to limit the use of hazardous substances in vehicles and to reduce them as far as possible from the conception of the vehicle onwards, so as in particular to prevent their release into the environment, make recycling easier, …	no	other preventive/risk mitigation measure
EoLVD	Article 4(1) Prevention	specific		PH	2.7. Flammable solids	Flam. Sol.	1. In order to promote the prevention of waste Member States shall encourage, in particular: (a) vehicle manufacturers, in liaison with material and equipment manufacturers, to limit the use of hazardous substances in vehicles and to reduce them as far as possible from the conception of the vehicle onwards, so as in particular to prevent their release into the environment, make recycling easier, …	no	other preventive/risk mitigation measure
EoLVD	Article 4(1) Prevention	specific		PH	2.8. Self-reactive substances and mixtures	Self-react. Type A and B	1. In order to promote the prevention of waste Member States shall encourage, in particular: (a) vehicle manufacturers, in liaison with material and equipment manufacturers, to limit the use of hazardous substances in vehicles and to reduce them as far as possible from the conception of the vehicle onwards, so as in particular to prevent their release into the environment, make recycling easier, …	no	other preventive/risk mitigation measure
EoLVD	Article 4(1) Prevention	specific		PH	2.9. Pyrophoric liquids	Pyr. Liq.	1. In order to promote the prevention of waste Member States shall encourage, in particular: (a) vehicle manufacturers, in liaison with material and equipment manufacturers, to limit the use of hazardous substances in vehicles and to reduce them as far as possible from the conception of the vehicle onwards, so as in particular to prevent their release into the environment, make recycling easier, …	no	other preventive/risk mitigation measure
EoLVD	Article 4(1) Prevention	specific		PH	2.10. Pyrophoric solids	Pyr. Sol.	1. In order to promote the prevention of waste Member States shall encourage, in particular: (a) vehicle manufacturers, in liaison with material and equipment manufacturers, to limit the use of hazardous substances in vehicles and to reduce them as far as possible from the conception of the vehicle onwards, so as in particular to prevent their release into the environment, make recycling easier, …	no	other preventive/risk mitigation measure
EoLVD	Article 4(1) Prevention	specific		PH	2.12. Substances and mixtures which in contact with water emit flammable gases	Water-react.	1. In order to promote the prevention of waste Member States shall encourage, in particular: (a) vehicle manufacturers, in liaison with material and equipment manufacturers, to limit the use of hazardous substances in vehicles and to reduce them as far as possible from the conception of the vehicle onwards, so as in particular to prevent their release into the environment, make recycling easier, …	no	other preventive/risk mitigation measure
EoLVD	Article 4(1) Prevention	specific		PH	2.13. Oxidising liquids	Ox. Liq. Category 1 and 2	1. In order to promote the prevention of waste Member States shall encourage, in particular: (a) vehicle manufacturers, in liaison with material and equipment manufacturers, to limit the use of hazardous substances in vehicles and to reduce them as far as possible from the conception of the vehicle onwards, so as in particular to prevent their release into the environment, make recycling easier, …	no	other preventive/risk mitigation measure
EoLVD	Article 4(1) Prevention	specific		PH	2.14. Oxidising solids	Ox. Sol. Category 1 and 2	1. In order to promote the prevention of waste Member States shall encourage, in particular: (a) vehicle manufacturers, in liaison with material and equipment manufacturers, to limit the use of hazardous substances in vehicles and to reduce them as far as possible from the conception of the vehicle onwards, so as in particular to prevent their release into the environment, make recycling easier, …	no	other preventive/risk mitigation measure
EoLVD	Article 4(1) Prevention	specific		PH	2.15. Organic peroxides	Org. Perox. Types A to F	1. In order to promote the prevention of waste Member States shall encourage, in particular: (a) vehicle manufacturers, in liaison with material and equipment manufacturers, to limit the use of hazardous substances in vehicles and to reduce them as far as possible from the conception of the vehicle onwards, so as in particular to prevent their release into the environment, make recycling easier, …	no	other preventive/risk mitigation measure
EoLVD	Article 4(1) Prevention	specific		HHH	3.1. Acute toxicity	Acute Tox. 1-4	1. In order to promote the prevention of waste Member States shall encourage, in particular: (a) vehicle manufacturers, in liaison with material and equipment manufacturers, to limit the use of hazardous substances in vehicles and to reduce them as far as possible from the conception of the vehicle onwards, so as in particular to prevent their release into the environment, make recycling easier, …	no	other preventive/risk mitigation measure
EoLVD	Article 4(1) Prevention	specific		HHH	3.2. Skin corrosion/irritation	Skin Corr. 1/Skin Irr. 2	1. In order to promote the prevention of waste Member States shall encourage, in particular: (a) vehicle manufacturers, in liaison with material and equipment manufacturers, to limit the use of hazardous substances in vehicles and to reduce them as far as possible from the conception of the vehicle onwards, so as in particular to prevent their release into the environment, make recycling easier, …	no	other preventive/risk mitigation measure
EoLVD	Article 4(1) Prevention	specific		HHH	3.3. Serious eye damage/eye irritation	Eye Dam. 1/Eye Irr. 2	1. In order to promote the prevention of waste Member States shall encourage, in particular: (a) vehicle manufacturers, in liaison with material and equipment manufacturers, to limit the use of hazardous substances in vehicles and to reduce them as far as possible from the conception of the vehicle onwards, so as in particular to prevent their release into the environment, make recycling easier, …	no	other preventive/risk mitigation measure
EoLVD	Article 4(1) Prevention	specific		HHH	3.4. Respiratory or skin sensitisation	Resp. Sens. 1/Skin. Sens. 1	1. In order to promote the prevention of waste Member States shall encourage, in particular: (a) vehicle manufacturers, in liaison with material and equipment manufacturers, to limit the use of hazardous substances in vehicles and to reduce them as far as possible from the conception of the vehicle onwards, so as in particular to prevent their release into the environment, make recycling easier, …	no	other preventive/risk mitigation measure
EoLVD	Article 4(1) Prevention	specific		HHH	3.5. Germ cell mutagenicity	Muta. 1A, 1B or 2	1. In order to promote the prevention of waste Member States shall encourage, in particular: (a) vehicle manufacturers, in liaison with material and equipment manufacturers, to limit the use of hazardous substances in vehicles and to reduce them as far as possible from the conception of the vehicle onwards, so as in particular to prevent their release into the environment, make recycling easier, …	no	other preventive/risk mitigation measure
EoLVD	Article 4(1) Prevention	specific		HHH	3.6. Carcinogenicity	Carc. 1A, 1B or 2	1. In order to promote the prevention of waste Member States shall encourage, in particular: (a) vehicle manufacturers, in liaison with material and equipment manufacturers, to limit the use of hazardous substances in vehicles and to reduce them as far as possible from the conception of the vehicle onwards, so as in particular to prevent their release into the environment, make recycling easier, …	no	other preventive/risk mitigation measure
EoLVD	Article 4(1) Prevention	specific		HHH	3.7. Reproductive toxicity	Repr. 1A, 1B or 2/Lact. adverse effects on sexual function and fertility or on development	1. In order to promote the prevention of waste Member States shall encourage, in particular: (a) vehicle manufacturers, in liaison with material and equipment manufacturers, to limit the use of hazardous substances in vehicles and to reduce them as far as possible from the conception of the vehicle onwards, so as in particular to prevent their release into the environment, make recycling easier, …	no	other preventive/risk mitigation measure
EoLVD	Article 4(1) Prevention	specific		HHH	3.8. Specific target organ toxicity — single exposure	STOT (SE) 1-3 effects other than narcotic effects	1. In order to promote the prevention of waste Member States shall encourage, in particular: (a) vehicle manufacturers, in liaison with material and equipment manufacturers, to limit the use of hazardous substances in vehicles and to reduce them as far as possible from the conception of the vehicle onwards, so as in particular to prevent their release into the environment, make recycling easier, …	no	other preventive/risk mitigation measure
EoLVD	Article 4(1) Prevention	specific		HHH	3.9. Specific target organ toxicity — repeated exposure	STOT (RE) 1 or 2	1. In order to promote the prevention of waste Member States shall encourage, in particular: (a) vehicle manufacturers, in liaison with material and equipment manufacturers, to limit the use of hazardous substances in vehicles and to reduce them as far as possible from the conception of the vehicle onwards, so as in particular to prevent their release into the environment, make recycling easier, …	no	other preventive/risk mitigation measure
EoLVD	Article 4(1) Prevention	specific		HHH	3.10. Aspiration hazard	Asp. Tox. 1	1. In order to promote the prevention of waste Member States shall encourage, in particular: (a) vehicle manufacturers, in liaison with material and equipment manufacturers, to limit the use of hazardous substances in vehicles and to reduce them as far as possible from the conception of the vehicle onwards, so as in particular to prevent their release into the environment, make recycling easier, …	no	other preventive/risk mitigation measure
EoLVD	Article 4(1) Prevention	specific		EH	4.1. Hazardous to the aquatic environment	Aquatic Acute 1/Aquatic Chronic 1-4	1. In order to promote the prevention of waste Member States shall encourage, in particular: (a) vehicle manufacturers, in liaison with material and equipment manufacturers, to limit the use of hazardous substances in vehicles and to reduce them as far as possible from the conception of the vehicle onwards, so as in particular to prevent their release into the environment, make recycling easier, …	no	other preventive/risk mitigation measure
EoLVD	Article 4(1) Prevention	specific		AH	5.1. Hazardous to the ozone layer	Ozone	1. In order to promote the prevention of waste Member States shall encourage, in particular: (a) vehicle manufacturers, in liaison with material and equipment manufacturers, to limit the use of hazardous substances in vehicles and to reduce them as far as possible from the conception of the vehicle onwards, so as in particular to prevent their release into the environment, make recycling easier, …	no	other preventive/risk mitigation measure
EoLVD	Article 8(3) Prevention	specific		PH	2.1. Explosives	Unst. Expl./Expl.	3. Member States shall take the necessary measures to ensure that producers provide dismantling information for each type of new vehicle put on the market within six months after the vehicle is put on the market. This information shall identify, as far as it is needed by treatment facilities in order to comply with the provisions of this Directive, the different vehicle components and materials, …	no	other preventive/risk mitigation measure
EoLVD	Article 8(3) Prevention	specific		PH	2.2. Flammable gases	Flam. Gas	3. Member States shall take the necessary measures to ensure that producers provide dismantling information for each type of new vehicle put on the market within six months after the vehicle is put on the market. This information shall identify, as far as it is needed by treatment facilities in order to comply with the provisions of this Directive, the different vehicle components and materials, …	no	other preventive/risk mitigation measure
EoLVD	Article 8(3) Prevention	specific		PH	2.3. Aerosols	Aerosol	3. Member States shall take the necessary measures to ensure that producers provide dismantling information for each type of new vehicle put on the market within six months after the vehicle is put on the market. This information shall identify, as far as it is needed by treatment facilities in order to comply with the provisions of this Directive, the different vehicle components and materials, …	no	other preventive/risk mitigation measure
EoLVD	Article 8(3) Prevention	specific		PH	2.4. Oxidising gases	Ox. Gas 1	3. Member States shall take the necessary measures to ensure that producers provide dismantling information for each type of new vehicle put on the market within six months after the vehicle is put on the market. This information shall identify, as far as it is needed by treatment facilities in order to comply with the provisions of this Directive, the different vehicle components and materials, …	no	other preventive/risk mitigation measure
EoLVD	Article 8(3) Prevention	specific		PH	2.6. Flammable liquids	Flam. Liq.	3. Member States shall take the necessary measures to ensure that producers provide dismantling information for each type of new vehicle put on the market within six months after the vehicle is put on the market. This information shall identify, as far as it is needed by treatment facilities in order to comply with the provisions of this Directive, the different vehicle components and materials, …	no	other preventive/risk mitigation measure
EoLVD	Article 8(3) Prevention	specific		PH	2.7. Flammable solids	Flam. Sol.	3. Member States shall take the necessary measures to ensure that producers provide dismantling information for each type of new vehicle put on the market within six months after the vehicle is put on the market. This information shall identify, as far as it is needed by treatment facilities in order to comply with the provisions of this Directive, the different vehicle components and materials, …	no	other preventive/risk mitigation measure
EoLVD	Article 8(3) Prevention	specific		PH	2.8. Self-reactive substances and mixtures	Self-react. Type A and B	3. Member States shall take the necessary measures to ensure that producers provide dismantling information for each type of new vehicle put on the market within six months after the vehicle is put on the market. This information shall identify, as far as it is needed by treatment facilities in order to comply with the provisions of this Directive, the different vehicle components and materials, …	no	other preventive/risk mitigation measure
EoLVD	Article 8(3) Prevention	specific		PH	2.9. Pyrophoric liquids	Pyr. Liq.	3. Member States shall take the necessary measures to ensure that producers provide dismantling information for each type of new vehicle put on the market within six months after the vehicle is put on the market. This information shall identify, as far as it is needed by treatment facilities in order to comply with the provisions of this Directive, the different vehicle components and materials, …	no	other preventive/risk mitigation measure
EoLVD	Article 8(3) Prevention	specific		PH	2.10. Pyrophoric solids	Pyr. Sol.	3. Member States shall take the necessary measures to ensure that producers provide dismantling information for each type of new vehicle put on the market within six months after the vehicle is put on the market. This information shall identify, as far as it is needed by treatment facilities in order to comply with the provisions of this Directive, the different vehicle components and materials, …	no	other preventive/risk mitigation measure
EoLVD	Article 8(3) Prevention	specific		PH	2.12. Substances and mixtures which in contact with water emit flammable gases	Water-react.	3. Member States shall take the necessary measures to ensure that producers provide dismantling information for each type of new vehicle put on the market within six months after the vehicle is put on the market. This information shall identify, as far as it is needed by treatment facilities in order to comply with the provisions of this Directive, the different vehicle components and materials, …	no	other preventive/risk mitigation measure
EoLVD	Article 8(3) Prevention	specific		PH	2.13. Oxidising liquids	Ox. Liq. Category 1 and 2	3. Member States shall take the necessary measures to ensure that producers provide dismantling information for each type of new vehicle put on the market within six months after the vehicle is put on the market. This information shall identify, as far as it is needed by treatment facilities in order to comply with the provisions of this Directive, the different vehicle components and materials, …	no	other preventive/risk mitigation measure
EoLVD	Article 8(3) Prevention	specific		PH	2.14. Oxidising solids	Ox. Sol. Category 1 and 2	3. Member States shall take the necessary measures to ensure that producers provide dismantling information for each type of new vehicle put on the market within six months after the vehicle is put on the market. This information shall identify, as far as it is needed by treatment facilities in order to comply with the provisions of this Directive, the different vehicle components and materials, …	no	other preventive/risk mitigation measure
EoLVD	Article 8(3) Prevention	specific		PH	2.15. Organic peroxides	Org. Perox. Types A to F	3. Member States shall take the necessary measures to ensure that producers provide dismantling information for each type of new vehicle put on the market within six months after the vehicle is put on the market. This information shall identify, as far as it is needed by treatment facilities in order to comply with the provisions of this Directive, the different vehicle components and materials, …	no	other preventive/risk mitigation measure
EoLVD	Article 8(3) Prevention	specific		HHH	3.1. Acute toxicity	Acute Tox. 1-4	3. Member States shall take the necessary measures to ensure that producers provide dismantling information for each type of new vehicle put on the market within six months after the vehicle is put on the market. This information shall identify, as far as it is needed by treatment facilities in order to comply with the provisions of this Directive, the different vehicle components and materials, …	no	other preventive/risk mitigation measure
EoLVD	Article 8(3) Prevention	specific		HHH	3.2. Skin corrosion/irritation	Skin Corr. 1/Skin Irr. 2	3. Member States shall take the necessary measures to ensure that producers provide dismantling information for each type of new vehicle put on the market within six months after the vehicle is put on the market. This information shall identify, as far as it is needed by treatment facilities in order to comply with the provisions of this Directive, the different vehicle components and materials, …	no	other preventive/risk mitigation measure
EoLVD	Article 8(3) Prevention	specific		HHH	3.3. Serious eye damage/eye irritation	Eye Dam. 1/Eye Irr. 2	3. Member States shall take the necessary measures to ensure that producers provide dismantling information for each type of new vehicle put on the market within six months after the vehicle is put on the market. This information shall identify, as far as it is needed by treatment facilities in order to comply with the provisions of this Directive, the different vehicle components and materials, …	no	other preventive/risk mitigation measure
EoLVD	Article 8(3) Prevention	specific		HHH	3.4. Respiratory or skin sensitisation	Resp. Sens. 1/Skin. Sens. 1	3. Member States shall take the necessary measures to ensure that producers provide dismantling information for each type of new vehicle put on the market within six months after the vehicle is put on the market. This information shall identify, as far as it is needed by treatment facilities in order to comply with the provisions of this Directive, the different vehicle components and materials, …	no	other preventive/risk mitigation measure
EoLVD	Article 8(3) Prevention	specific		HHH	3.5. Germ cell mutagenicity	Muta. 1A, 1B or 2	3. Member States shall take the necessary measures to ensure that producers provide dismantling information for each type of new vehicle put on the market within six months after the vehicle is put on the market. This information shall identify, as far as it is needed by treatment facilities in order to comply with the provisions of this Directive, the different vehicle components and materials, …	no	other preventive/risk mitigation measure
EoLVD	Article 8(3) Prevention	specific		HHH	3.6. Carcinogenicity	Carc. 1A, 1B or 2	3. Member States shall take the necessary measures to ensure that producers provide dismantling information for each type of new vehicle put on the market within six months after the vehicle is put on the market. This information shall identify, as far as it is needed by treatment facilities in order to comply with the provisions of this Directive, the different vehicle components and materials, …	no	other preventive/risk mitigation measure
EoLVD	Article 8(3) Prevention	specific		HHH	3.7. Reproductive toxicity	Repr. 1A, 1B or 2/Lact. adverse effects on sexual function and fertility or on development	3. Member States shall take the necessary measures to ensure that producers provide dismantling information for each type of new vehicle put on the market within six months after the vehicle is put on the market. This information shall identify, as far as it is needed by treatment facilities in order to comply with the provisions of this Directive, the different vehicle components and materials, …	no	other preventive/risk mitigation measure
EoLVD	Article 8(3) Prevention	specific		HHH	3.8. Specific target organ toxicity — single exposure	STOT (SE) 1-3 effects other than narcotic effects	3. Member States shall take the necessary measures to ensure that producers provide dismantling information for each type of new vehicle put on the market within six months after the vehicle is put on the market. This information shall identify, as far as it is needed by treatment facilities in order to comply with the provisions of this Directive, the different vehicle components and materials, …	no	other preventive/risk mitigation measure
EoLVD	Article 8(3) Prevention	specific		HHH	3.9. Specific target organ toxicity — repeated exposure	STOT (RE) 1 or 2	3. Member States shall take the necessary measures to ensure that producers provide dismantling information for each type of new vehicle put on the market within six months after the vehicle is put on the market. This information shall identify, as far as it is needed by treatment facilities in order to comply with the provisions of this Directive, the different vehicle components and materials, …	no	other preventive/risk mitigation measure
EoLVD	Article 8(3) Prevention	specific		HHH	3.10. Aspiration hazard	Asp. Tox. 1	3. Member States shall take the necessary measures to ensure that producers provide dismantling information for each type of new vehicle put on the market within six months after the vehicle is put on the market. This information shall identify, as far as it is needed by treatment facilities in order to comply with the provisions of this Directive, the different vehicle components and materials, …	no	other preventive/risk mitigation measure
EoLVD	Article 8(3) Prevention	specific		EH	4.1. Hazardous to the aquatic environment	Aquatic Acute 1/Aquatic Chronic 1-4	3. Member States shall take the necessary measures to ensure that producers provide dismantling information for each type of new vehicle put on the market within six months after the vehicle is put on the market. This information shall identify, as far as it is needed by treatment facilities in order to comply with the provisions of this Directive, the different vehicle components and materials, …	no	other preventive/risk mitigation measure
EoLVD	Article 8(3) Prevention	specific		AH	5.1. Hazardous to the ozone layer	Ozone	3. Member States shall take the necessary measures to ensure that producers provide dismantling information for each type of new vehicle put on the market within six months after the vehicle is put on the market. This information shall identify, as far as it is needed by treatment facilities in order to comply with the provisions of this Directive, the different vehicle components and materials, …	no	other preventive/risk mitigation measure
FCAIMAR	Article 5(c) Community list of authorised substances	specific		HHH	3.5. Germ cell mutagenicity	Muta. 1A, 1B or 2	2. By way of derogation from paragraph 1, the following substances may be used in components of active and intelligent materials and articles without being included in the Community list: (c) substances used in components which are not in direct contact with food or the environment surrounding the food and are separated from the food by a functional barrier provided that they comply with the cond…	no	conditioned use
FCAIMAR	Article 5(c) Community list of authorised substances	specific		HHH	3.6. Carcinogenicity	Carc. 1A, 1B or 2	2. By way of derogation from paragraph 1, the following substances may be used in components of active and intelligent materials and articles without being included in the Community list: (c) substances used in components which are not in direct contact with food or the environment surrounding the food and are separated from the food by a functional barrier provided that they comply with the cond…	no	conditioned use
FCAIMAR	Article 5(c) Community list of authorised substances	specific		HHH	3.7. Reproductive toxicity	Repr. 1A, 1B or 2/Lact.	2. By way of derogation from paragraph 1, the following substances may be used in components of active and intelligent materials and articles without being included in the Community list: (c) substances used in components which are not in direct contact with food or the environment surrounding the food and are separated from the food by a functional barrier provided that they comply with the cond…	no	conditioned use
IED	Article 14(1)(e) Permit conditions	general		PH	2.1. Explosives	Unst. Expl./Expl.	1. Member States shall ensure that the permit includes all measures necessary for compliance with the requirements of Articles 11 and 18. Those measures shall include at least the following: (e) appropriate requirements for the regular maintenance and surveillance of measures taken to prevent emissions to soil and groundwater pursuant to point (b) and appropriate requirements concerning the perio…	no	other preventive/risk mitigation measure
IED	Article 14(1)(e) Permit conditions	general		PH	2.2. Flammable gases	Flam. Gas	1. Member States shall ensure that the permit includes all measures necessary for compliance with the requirements of Articles 11 and 18. Those measures shall include at least the following: (e) appropriate requirements for the regular maintenance and surveillance of measures taken to prevent emissions to soil and groundwater pursuant to point (b) and appropriate requirements concerning the perio…	no	other preventive/risk mitigation measure
IED	Article 14(1)(e) Permit conditions	general		PH	2.3. Aerosols	Aerosol	1. Member States shall ensure that the permit includes all measures necessary for compliance with the requirements of Articles 11 and 18. Those measures shall include at least the following: (e) appropriate requirements for the regular maintenance and surveillance of measures taken to prevent emissions to soil and groundwater pursuant to point (b) and appropriate requirements concerning the perio…	no	other preventive/risk mitigation measure
IED	Article 14(1)(e) Permit conditions	general		PH	2.4. Oxidising gases	Ox. Gas 1	1. Member States shall ensure that the permit includes all measures necessary for compliance with the requirements of Articles 11 and 18. Those measures shall include at least the following: (e) appropriate requirements for the regular maintenance and surveillance of measures taken to prevent emissions to soil and groundwater pursuant to point (b) and appropriate requirements concerning the perio…	no	other preventive/risk mitigation measure
IED	Article 14(1)(e) Permit conditions	general		PH	2.5. Gases under pressure	Press. Gas	1. Member States shall ensure that the permit includes all measures necessary for compliance with the requirements of Articles 11 and 18. Those measures shall include at least the following: (e) appropriate requirements for the regular maintenance and surveillance of measures taken to prevent emissions to soil and groundwater pursuant to point (b) and appropriate requirements concerning the perio…	no	other preventive/risk mitigation measure
IED	Article 14(1)(e) Permit conditions	general		PH	2.6. Flammable liquids	Flam. Liq.	1. Member States shall ensure that the permit includes all measures necessary for compliance with the requirements of Articles 11 and 18. Those measures shall include at least the following: (e) appropriate requirements for the regular maintenance and surveillance of measures taken to prevent emissions to soil and groundwater pursuant to point (b) and appropriate requirements concerning the perio…	no	other preventive/risk mitigation measure
IED	Article 14(1)(e) Permit conditions	general		PH	2.7. Flammable solids	Flam. Sol.	1. Member States shall ensure that the permit includes all measures necessary for compliance with the requirements of Articles 11 and 18. Those measures shall include at least the following: (e) appropriate requirements for the regular maintenance and surveillance of measures taken to prevent emissions to soil and groundwater pursuant to point (b) and appropriate requirements concerning the perio…	no	other preventive/risk mitigation measure
IED	Article 14(1)(e) Permit conditions	general		PH	2.8. Self-reactive substances and mixtures	Self-react.	1. Member States shall ensure that the permit includes all measures necessary for compliance with the requirements of Articles 11 and 18. Those measures shall include at least the following: (e) appropriate requirements for the regular maintenance and surveillance of measures taken to prevent emissions to soil and groundwater pursuant to point (b) and appropriate requirements concerning the perio…	no	other preventive/risk mitigation measure
IED	Article 14(1)(e) Permit conditions	general		PH	2.9. Pyrophoric liquids	Pyr. Liq.	1. Member States shall ensure that the permit includes all measures necessary for compliance with the requirements of Articles 11 and 18. Those measures shall include at least the following: (e) appropriate requirements for the regular maintenance and surveillance of measures taken to prevent emissions to soil and groundwater pursuant to point (b) and appropriate requirements concerning the perio…	no	other preventive/risk mitigation measure
IED	Article 14(1)(e) Permit conditions	general		PH	2.10. Pyrophoric solids	Pyr. Sol.	1. Member States shall ensure that the permit includes all measures necessary for compliance with the requirements of Articles 11 and 18. Those measures shall include at least the following: (e) appropriate requirements for the regular maintenance and surveillance of measures taken to prevent emissions to soil and groundwater pursuant to point (b) and appropriate requirements concerning the perio…	no	other preventive/risk mitigation measure
IED	Article 14(1)(e) Permit conditions	general		PH	2.11. Self-heating substances and mixtures	Self-heat.	1. Member States shall ensure that the permit includes all measures necessary for compliance with the requirements of Articles 11 and 18. Those measures shall include at least the following: (e) appropriate requirements for the regular maintenance and surveillance of measures taken to prevent emissions to soil and groundwater pursuant to point (b) and appropriate requirements concerning the perio…	no	other preventive/risk mitigation measure
IED	Article 14(1)(e) Permit conditions	general		PH	2.12. Substances and mixtures which in contact with water emit flammable gases	Water-react.	1. Member States shall ensure that the permit includes all measures necessary for compliance with the requirements of Articles 11 and 18. Those measures shall include at least the following: (e) appropriate requirements for the regular maintenance and surveillance of measures taken to prevent emissions to soil and groundwater pursuant to point (b) and appropriate requirements concerning the perio…	no	other preventive/risk mitigation measure
IED	Article 14(1)(e) Permit conditions	general		PH	2.13. Oxidising liquids	Ox. Liq.	1. Member States shall ensure that the permit includes all measures necessary for compliance with the requirements of Articles 11 and 18. Those measures shall include at least the following: (e) appropriate requirements for the regular maintenance and surveillance of measures taken to prevent emissions to soil and groundwater pursuant to point (b) and appropriate requirements concerning the perio…	no	other preventive/risk mitigation measure
IED	Article 14(1)(e) Permit conditions	general		PH	2.14. Oxidising solids	Ox. Sol.	1. Member States shall ensure that the permit includes all measures necessary for compliance with the requirements of Articles 11 and 18. Those measures shall include at least the following: (e) appropriate requirements for the regular maintenance and surveillance of measures taken to prevent emissions to soil and groundwater pursuant to point (b) and appropriate requirements concerning the perio…	no	other preventive/risk mitigation measure
IED	Article 14(1)(e) Permit conditions	general		PH	2.15. Organic peroxides	Org. Perox.	1. Member States shall ensure that the permit includes all measures necessary for compliance with the requirements of Articles 11 and 18. Those measures shall include at least the following: (e) appropriate requirements for the regular maintenance and surveillance of measures taken to prevent emissions to soil and groundwater pursuant to point (b) and appropriate requirements concerning the perio…	no	other preventive/risk mitigation measure
IED	Article 14(1)(e) Permit conditions	general		PH	2.16. Corrosive to metals	Met. Corr. 1	1. Member States shall ensure that the permit includes all measures necessary for compliance with the requirements of Articles 11 and 18. Those measures shall include at least the following: (e) appropriate requirements for the regular maintenance and surveillance of measures taken to prevent emissions to soil and groundwater pursuant to point (b) and appropriate requirements concerning the perio…	no	other preventive/risk mitigation measure
IED	Article 14(1)(e) Permit conditions	general		PH	2.17. Desensitised explosive	Desen. Expl.	1. Member States shall ensure that the permit includes all measures necessary for compliance with the requirements of Articles 11 and 18. Those measures shall include at least the following: (e) appropriate requirements for the regular maintenance and surveillance of measures taken to prevent emissions to soil and groundwater pursuant to point (b) and appropriate requirements concerning the perio…	no	other preventive/risk mitigation measure
IED	Article 14(1)(e) Permit conditions	general		HHH	3.1. Acute toxicity	Acute Tox. 1-4	1. Member States shall ensure that the permit includes all measures necessary for compliance with the requirements of Articles 11 and 18. Those measures shall include at least the following: (e) appropriate requirements for the regular maintenance and surveillance of measures taken to prevent emissions to soil and groundwater pursuant to point (b) and appropriate requirements concerning the perio…	no	other preventive/risk mitigation measure
IED	Article 14(1)(e) Permit conditions	general		HHH	3.2. Skin corrosion/irritation	Skin Corr. 1/Skin Irr. 2	1. Member States shall ensure that the permit includes all measures necessary for compliance with the requirements of Articles 11 and 18. Those measures shall include at least the following: (e) appropriate requirements for the regular maintenance and surveillance of measures taken to prevent emissions to soil and groundwater pursuant to point (b) and appropriate requirements concerning the perio…	no	other preventive/risk mitigation measure
IED	Article 14(1)(e) Permit conditions	general		HHH	3.3. Serious eye damage/eye irritation	Eye Dam. 1/Eye Irr. 2	1. Member States shall ensure that the permit includes all measures necessary for compliance with the requirements of Articles 11 and 18. Those measures shall include at least the following: (e) appropriate requirements for the regular maintenance and surveillance of measures taken to prevent emissions to soil and groundwater pursuant to point (b) and appropriate requirements concerning the perio…	no	other preventive/risk mitigation measure
IED	Article 14(1)(e) Permit conditions	general		HHH	3.4. Respiratory or skin sensitisation	Resp. Sens. 1/Skin. Sens. 1	1. Member States shall ensure that the permit includes all measures necessary for compliance with the requirements of Articles 11 and 18. Those measures shall include at least the following: (e) appropriate requirements for the regular maintenance and surveillance of measures taken to prevent emissions to soil and groundwater pursuant to point (b) and appropriate requirements concerning the perio…	no	other preventive/risk mitigation measure
IED	Article 14(1)(e) Permit conditions	general		HHH	3.5. Germ cell mutagenicity	Muta. 1A, 1B or 2	1. Member States shall ensure that the permit includes all measures necessary for compliance with the requirements of Articles 11 and 18. Those measures shall include at least the following: (e) appropriate requirements for the regular maintenance and surveillance of measures taken to prevent emissions to soil and groundwater pursuant to point (b) and appropriate requirements concerning the perio…	no	other preventive/risk mitigation measure
IED	Article 14(1)(e) Permit conditions	general		HHH	3.6. Carcinogenicity	Carc. 1A, 1B or 2	1. Member States shall ensure that the permit includes all measures necessary for compliance with the requirements of Articles 11 and 18. Those measures shall include at least the following: (e) appropriate requirements for the regular maintenance and surveillance of measures taken to prevent emissions to soil and groundwater pursuant to point (b) and appropriate requirements concerning the perio…	no	other preventive/risk mitigation measure
IED	Article 14(1)(e) Permit conditions	general		HHH	3.7. Reproductive toxicity	Repr. 1A, 1B or 2/Lact.	1. Member States shall ensure that the permit includes all measures necessary for compliance with the requirements of Articles 11 and 18. Those measures shall include at least the following: (e) appropriate requirements for the regular maintenance and surveillance of measures taken to prevent emissions to soil and groundwater pursuant to point (b) and appropriate requirements concerning the perio…	no	other preventive/risk mitigation measure
IED	Article 14(1)(e) Permit conditions	general		HHH	3.8. Specific target organ toxicity — single exposure	STOT (SE) 1-3	1. Member States shall ensure that the permit includes all measures necessary for compliance with the requirements of Articles 11 and 18. Those measures shall include at least the following: (e) appropriate requirements for the regular maintenance and surveillance of measures taken to prevent emissions to soil and groundwater pursuant to point (b) and appropriate requirements concerning the perio…	no	other preventive/risk mitigation measure
IED	Article 14(1)(e) Permit conditions	general		HHH	3.9. Specific target organ toxicity — repeated exposure	STOT (RE) 1 or 2	1. Member States shall ensure that the permit includes all measures necessary for compliance with the requirements of Articles 11 and 18. Those measures shall include at least the following: (e) appropriate requirements for the regular maintenance and surveillance of measures taken to prevent emissions to soil and groundwater pursuant to point (b) and appropriate requirements concerning the perio…	no	other preventive/risk mitigation measure
IED	Article 14(1)(e) Permit conditions	general		HHH	3.10. Aspiration hazard	Asp. Tox. 1	1. Member States shall ensure that the permit includes all measures necessary for compliance with the requirements of Articles 11 and 18. Those measures shall include at least the following: (e) appropriate requirements for the regular maintenance and surveillance of measures taken to prevent emissions to soil and groundwater pursuant to point (b) and appropriate requirements concerning the perio…	no	other preventive/risk mitigation measure
IED	Article 14(1)(e) Permit conditions	general		HHH	3.11. Endocrine disruption for human health	ED HH 1 or 2	1. Member States shall ensure that the permit includes all measures necessary for compliance with the requirements of Articles 11 and 18. Those measures shall include at least the following: (e) appropriate requirements for the regular maintenance and surveillance of measures taken to prevent emissions to soil and groundwater pursuant to point (b) and appropriate requirements concerning the perio…	no	other preventive/risk mitigation measure
IED	Article 14(1)(e) Permit conditions	general		EH	4.1. Hazardous to the aquatic environment	Aquatic Acute 1/Aquatic Chronic 1-4	1. Member States shall ensure that the permit includes all measures necessary for compliance with the requirements of Articles 11 and 18. Those measures shall include at least the following: (e) appropriate requirements for the regular maintenance and surveillance of measures taken to prevent emissions to soil and groundwater pursuant to point (b) and appropriate requirements concerning the perio…	no	other preventive/risk mitigation measure
IED	Article 14(1)(e) Permit conditions	general		EH	4.2. Endocrine disruption for the environment	ED ENV 1 or 2	1. Member States shall ensure that the permit includes all measures necessary for compliance with the requirements of Articles 11 and 18. Those measures shall include at least the following: (e) appropriate requirements for the regular maintenance and surveillance of measures taken to prevent emissions to soil and groundwater pursuant to point (b) and appropriate requirements concerning the perio…	no	other preventive/risk mitigation measure
IED	Article 14(1)(e) Permit conditions	general		EH	4.3. Persistent, Bioaccumulative and Toxic or Very Persistent, Very Bioaccumulative properties	PBT/vPvB	1. Member States shall ensure that the permit includes all measures necessary for compliance with the requirements of Articles 11 and 18. Those measures shall include at least the following: (e) appropriate requirements for the regular maintenance and surveillance of measures taken to prevent emissions to soil and groundwater pursuant to point (b) and appropriate requirements concerning the perio…	no	other preventive/risk mitigation measure
IED	Article 14(1)(e) Permit conditions	general		EH	4.4. Persistent, Mobile and Toxic or Very Persistent, Very Mobile properties	PMT/vPvM	1. Member States shall ensure that the permit includes all measures necessary for compliance with the requirements of Articles 11 and 18. Those measures shall include at least the following: (e) appropriate requirements for the regular maintenance and surveillance of measures taken to prevent emissions to soil and groundwater pursuant to point (b) and appropriate requirements concerning the perio…	no	other preventive/risk mitigation measure
IED	Article 14(1)(e) Permit conditions	general		AH	5.1. Hazardous to the ozone layer	Ozone	1. Member States shall ensure that the permit includes all measures necessary for compliance with the requirements of Articles 11 and 18. Those measures shall include at least the following: (e) appropriate requirements for the regular maintenance and surveillance of measures taken to prevent emissions to soil and groundwater pursuant to point (b) and appropriate requirements concerning the perio…	no	other preventive/risk mitigation measure
IED	Article 22(2) Site closure	general		PH	2.1. Explosives	Unst. Expl./Expl.	2. Where the activity involves the use, production or release of relevant hazardous substances and having regard to the possibility of soil and groundwater contamination at the site of the installation, the operator shall prepare and submit to the competent authority a baseline report before starting operation of an installation or before a permit for an installation is updated for the first time…	no	other preventive/risk mitigation measure
IED	Article 22(2) Site closure	general		PH	2.2. Flammable gases	Flam. Gas	2. Where the activity involves the use, production or release of relevant hazardous substances and having regard to the possibility of soil and groundwater contamination at the site of the installation, the operator shall prepare and submit to the competent authority a baseline report before starting operation of an installation or before a permit for an installation is updated for the first time…	no	other preventive/risk mitigation measure
IED	Article 22(2) Site closure	general		PH	2.3. Aerosols	Aerosol	2. Where the activity involves the use, production or release of relevant hazardous substances and having regard to the possibility of soil and groundwater contamination at the site of the installation, the operator shall prepare and submit to the competent authority a baseline report before starting operation of an installation or before a permit for an installation is updated for the first time…	no	other preventive/risk mitigation measure
IED	Article 22(2) Site closure	general		PH	2.4. Oxidising gases	Ox. Gas 1	2. Where the activity involves the use, production or release of relevant hazardous substances and having regard to the possibility of soil and groundwater contamination at the site of the installation, the operator shall prepare and submit to the competent authority a baseline report before starting operation of an installation or before a permit for an installation is updated for the first time…	no	other preventive/risk mitigation measure
IED	Article 22(2) Site closure	general		PH	2.5. Gases under pressure	Press. Gas	2. Where the activity involves the use, production or release of relevant hazardous substances and having regard to the possibility of soil and groundwater contamination at the site of the installation, the operator shall prepare and submit to the competent authority a baseline report before starting operation of an installation or before a permit for an installation is updated for the first time…	no	other preventive/risk mitigation measure
IED	Article 22(2) Site closure	general		PH	2.6. Flammable liquids	Flam. Liq.	2. Where the activity involves the use, production or release of relevant hazardous substances and having regard to the possibility of soil and groundwater contamination at the site of the installation, the operator shall prepare and submit to the competent authority a baseline report before starting operation of an installation or before a permit for an installation is updated for the first time…	no	other preventive/risk mitigation measure
IED	Article 22(2) Site closure	general		PH	2.7. Flammable solids	Flam. Sol.	2. Where the activity involves the use, production or release of relevant hazardous substances and having regard to the possibility of soil and groundwater contamination at the site of the installation, the operator shall prepare and submit to the competent authority a baseline report before starting operation of an installation or before a permit for an installation is updated for the first time…	no	other preventive/risk mitigation measure
IED	Article 22(2) Site closure	general		PH	2.8. Self-reactive substances and mixtures	Self-react.	2. Where the activity involves the use, production or release of relevant hazardous substances and having regard to the possibility of soil and groundwater contamination at the site of the installation, the operator shall prepare and submit to the competent authority a baseline report before starting operation of an installation or before a permit for an installation is updated for the first time…	no	other preventive/risk mitigation measure
IED	Article 22(2) Site closure	general		PH	2.9. Pyrophoric liquids	Pyr. Liq.	2. Where the activity involves the use, production or release of relevant hazardous substances and having regard to the possibility of soil and groundwater contamination at the site of the installation, the operator shall prepare and submit to the competent authority a baseline report before starting operation of an installation or before a permit for an installation is updated for the first time…	no	other preventive/risk mitigation measure
IED	Article 22(2) Site closure	general		PH	2.10. Pyrophoric solids	Pyr. Sol.	2. Where the activity involves the use, production or release of relevant hazardous substances and having regard to the possibility of soil and groundwater contamination at the site of the installation, the operator shall prepare and submit to the competent authority a baseline report before starting operation of an installation or before a permit for an installation is updated for the first time…	no	other preventive/risk mitigation measure
IED	Article 22(2) Site closure	general		PH	2.11. Self-heating substances and mixtures	Self-heat.	2. Where the activity involves the use, production or release of relevant hazardous substances and having regard to the possibility of soil and groundwater contamination at the site of the installation, the operator shall prepare and submit to the competent authority a baseline report before starting operation of an installation or before a permit for an installation is updated for the first time…	no	other preventive/risk mitigation measure
IED	Article 22(2) Site closure	general		PH	2.12. Substances and mixtures which in contact with water emit flammable gases	Water-react.	2. Where the activity involves the use, production or release of relevant hazardous substances and having regard to the possibility of soil and groundwater contamination at the site of the installation, the operator shall prepare and submit to the competent authority a baseline report before starting operation of an installation or before a permit for an installation is updated for the first time…	no	other preventive/risk mitigation measure
IED	Article 22(2) Site closure	general		PH	2.13. Oxidising liquids	Ox. Liq.	2. Where the activity involves the use, production or release of relevant hazardous substances and having regard to the possibility of soil and groundwater contamination at the site of the installation, the operator shall prepare and submit to the competent authority a baseline report before starting operation of an installation or before a permit for an installation is updated for the first time…	no	other preventive/risk mitigation measure
IED	Article 22(2) Site closure	general		PH	2.14. Oxidising solids	Ox. Sol.	2. Where the activity involves the use, production or release of relevant hazardous substances and having regard to the possibility of soil and groundwater contamination at the site of the installation, the operator shall prepare and submit to the competent authority a baseline report before starting operation of an installation or before a permit for an installation is updated for the first time…	no	other preventive/risk mitigation measure
IED	Article 22(2) Site closure	general		PH	2.15. Organic peroxides	Org. Perox.	2. Where the activity involves the use, production or release of relevant hazardous substances and having regard to the possibility of soil and groundwater contamination at the site of the installation, the operator shall prepare and submit to the competent authority a baseline report before starting operation of an installation or before a permit for an installation is updated for the first time…	no	other preventive/risk mitigation measure
IED	Article 22(2) Site closure	general		PH	2.16. Corrosive to metals	Met. Corr. 1	2. Where the activity involves the use, production or release of relevant hazardous substances and having regard to the possibility of soil and groundwater contamination at the site of the installation, the operator shall prepare and submit to the competent authority a baseline report before starting operation of an installation or before a permit for an installation is updated for the first time…	no	other preventive/risk mitigation measure
IED	Article 22(2) Site closure	general		PH	2.17. Desensitised explosive	Desen. Expl.	2. Where the activity involves the use, production or release of relevant hazardous substances and having regard to the possibility of soil and groundwater contamination at the site of the installation, the operator shall prepare and submit to the competent authority a baseline report before starting operation of an installation or before a permit for an installation is updated for the first time…	no	other preventive/risk mitigation measure
IED	Article 22(2) Site closure	general		HHH	3.1. Acute toxicity	Acute Tox. 1-4	2. Where the activity involves the use, production or release of relevant hazardous substances and having regard to the possibility of soil and groundwater contamination at the site of the installation, the operator shall prepare and submit to the competent authority a baseline report before starting operation of an installation or before a permit for an installation is updated for the first time…	no	other preventive/risk mitigation measure
IED	Article 22(2) Site closure	general		HHH	3.2. Skin corrosion/irritation	Skin Corr. 1/Skin Irr. 2	2. Where the activity involves the use, production or release of relevant hazardous substances and having regard to the possibility of soil and groundwater contamination at the site of the installation, the operator shall prepare and submit to the competent authority a baseline report before starting operation of an installation or before a permit for an installation is updated for the first time…	no	other preventive/risk mitigation measure
IED	Article 22(2) Site closure	general		HHH	3.3. Serious eye damage/eye irritation	Eye Dam. 1/Eye Irr. 2	2. Where the activity involves the use, production or release of relevant hazardous substances and having regard to the possibility of soil and groundwater contamination at the site of the installation, the operator shall prepare and submit to the competent authority a baseline report before starting operation of an installation or before a permit for an installation is updated for the first time…	no	other preventive/risk mitigation measure
IED	Article 22(2) Site closure	general		HHH	3.4. Respiratory or skin sensitisation	Resp. Sens. 1/Skin. Sens. 1	2. Where the activity involves the use, production or release of relevant hazardous substances and having regard to the possibility of soil and groundwater contamination at the site of the installation, the operator shall prepare and submit to the competent authority a baseline report before starting operation of an installation or before a permit for an installation is updated for the first time…	no	other preventive/risk mitigation measure
IED	Article 22(2) Site closure	general		HHH	3.5. Germ cell mutagenicity	Muta. 1A, 1B or 2	2. Where the activity involves the use, production or release of relevant hazardous substances and having regard to the possibility of soil and groundwater contamination at the site of the installation, the operator shall prepare and submit to the competent authority a baseline report before starting operation of an installation or before a permit for an installation is updated for the first time…	no	other preventive/risk mitigation measure
IED	Article 22(2) Site closure	general		HHH	3.6. Carcinogenicity	Carc. 1A, 1B or 2	2. Where the activity involves the use, production or release of relevant hazardous substances and having regard to the possibility of soil and groundwater contamination at the site of the installation, the operator shall prepare and submit to the competent authority a baseline report before starting operation of an installation or before a permit for an installation is updated for the first time…	no	other preventive/risk mitigation measure
IED	Article 22(2) Site closure	general		HHH	3.7. Reproductive toxicity	Repr. 1A, 1B or 2/Lact.	2. Where the activity involves the use, production or release of relevant hazardous substances and having regard to the possibility of soil and groundwater contamination at the site of the installation, the operator shall prepare and submit to the competent authority a baseline report before starting operation of an installation or before a permit for an installation is updated for the first time…	no	other preventive/risk mitigation measure
IED	Article 22(2) Site closure	general		HHH	3.8. Specific target organ toxicity — single exposure	STOT (SE) 1-3	2. Where the activity involves the use, production or release of relevant hazardous substances and having regard to the possibility of soil and groundwater contamination at the site of the installation, the operator shall prepare and submit to the competent authority a baseline report before starting operation of an installation or before a permit for an installation is updated for the first time…	no	other preventive/risk mitigation measure
IED	Article 22(2) Site closure	general		HHH	3.9. Specific target organ toxicity — repeated exposure	STOT (RE) 1 or 2	2. Where the activity involves the use, production or release of relevant hazardous substances and having regard to the possibility of soil and groundwater contamination at the site of the installation, the operator shall prepare and submit to the competent authority a baseline report before starting operation of an installation or before a permit for an installation is updated for the first time…	no	other preventive/risk mitigation measure
IED	Article 22(2) Site closure	general		HHH	3.10. Aspiration hazard	Asp. Tox. 1	2. Where the activity involves the use, production or release of relevant hazardous substances and having regard to the possibility of soil and groundwater contamination at the site of the installation, the operator shall prepare and submit to the competent authority a baseline report before starting operation of an installation or before a permit for an installation is updated for the first time…	no	other preventive/risk mitigation measure
IED	Article 22(2) Site closure	general		HHH	3.11. Endocrine disruption for human health	ED HH 1 or 2	2. Where the activity involves the use, production or release of relevant hazardous substances and having regard to the possibility of soil and groundwater contamination at the site of the installation, the operator shall prepare and submit to the competent authority a baseline report before starting operation of an installation or before a permit for an installation is updated for the first time…	no	other preventive/risk mitigation measure
IED	Article 22(2) Site closure	general		EH	4.1. Hazardous to the aquatic environment	Aquatic Acute 1/Aquatic Chronic 1-4	2. Where the activity involves the use, production or release of relevant hazardous substances and having regard to the possibility of soil and groundwater contamination at the site of the installation, the operator shall prepare and submit to the competent authority a baseline report before starting operation of an installation or before a permit for an installation is updated for the first time…	no	other preventive/risk mitigation measure
IED	Article 22(2) Site closure	general		EH	4.2. Endocrine disruption for the environment	ED ENV 1 or 2	2. Where the activity involves the use, production or release of relevant hazardous substances and having regard to the possibility of soil and groundwater contamination at the site of the installation, the operator shall prepare and submit to the competent authority a baseline report before starting operation of an installation or before a permit for an installation is updated for the first time…	no	other preventive/risk mitigation measure
IED	Article 22(2) Site closure	general		EH	4.3. Persistent, Bioaccumulative and Toxic or Very Persistent, Very Bioaccumulative properties	PBT/vPvB	2. Where the activity involves the use, production or release of relevant hazardous substances and having regard to the possibility of soil and groundwater contamination at the site of the installation, the operator shall prepare and submit to the competent authority a baseline report before starting operation of an installation or before a permit for an installation is updated for the first time…	no	other preventive/risk mitigation measure
IED	Article 22(2) Site closure	general		EH	4.4. Persistent, Mobile and Toxic or Very Persistent, Very Mobile properties	PMT/vPvM	2. Where the activity involves the use, production or release of relevant hazardous substances and having regard to the possibility of soil and groundwater contamination at the site of the installation, the operator shall prepare and submit to the competent authority a baseline report before starting operation of an installation or before a permit for an installation is updated for the first time…	no	other preventive/risk mitigation measure
IED	Article 22(2) Site closure	general		AH	5.1. Hazardous to the ozone layer	Ozone	2. Where the activity involves the use, production or release of relevant hazardous substances and having regard to the possibility of soil and groundwater contamination at the site of the installation, the operator shall prepare and submit to the competent authority a baseline report before starting operation of an installation or before a permit for an installation is updated for the first time…	no	other preventive/risk mitigation measure
IED	Article 22(3) Site closure	general		PH	2.1. Explosives	Unst. Expl./Expl.	3. Upon definitive cessation of the activities, the operator shall assess the state of soil and groundwater contamination by relevant hazardous substances used, produced or released by the installation. Where the installation has caused significant pollution of soil or groundwater by relevant hazardous substances compared to the state established in the baseline report referred to in paragraph 2,…	no	assessment
IED	Article 22(3) Site closure	general		PH	2.2. Flammable gases	Flam. Gas	3. Upon definitive cessation of the activities, the operator shall assess the state of soil and groundwater contamination by relevant hazardous substances used, produced or released by the installation. Where the installation has caused significant pollution of soil or groundwater by relevant hazardous substances compared to the state established in the baseline report referred to in paragraph 2,…	no	assessment
IED	Article 22(3) Site closure	general		PH	2.3. Aerosols	Aerosol	3. Upon definitive cessation of the activities, the operator shall assess the state of soil and groundwater contamination by relevant hazardous substances used, produced or released by the installation. Where the installation has caused significant pollution of soil or groundwater by relevant hazardous substances compared to the state established in the baseline report referred to in paragraph 2,…	no	assessment
IED	Article 22(3) Site closure	general		PH	2.4. Oxidising gases	Ox. Gas 1	3. Upon definitive cessation of the activities, the operator shall assess the state of soil and groundwater contamination by relevant hazardous substances used, produced or released by the installation. Where the installation has caused significant pollution of soil or groundwater by relevant hazardous substances compared to the state established in the baseline report referred to in paragraph 2,…	no	assessment
IED	Article 22(3) Site closure	general		PH	2.5. Gases under pressure	Press. Gas	3. Upon definitive cessation of the activities, the operator shall assess the state of soil and groundwater contamination by relevant hazardous substances used, produced or released by the installation. Where the installation has caused significant pollution of soil or groundwater by relevant hazardous substances compared to the state established in the baseline report referred to in paragraph 2,…	no	assessment
IED	Article 22(3) Site closure	general		PH	2.6. Flammable liquids	Flam. Liq.	3. Upon definitive cessation of the activities, the operator shall assess the state of soil and groundwater contamination by relevant hazardous substances used, produced or released by the installation. Where the installation has caused significant pollution of soil or groundwater by relevant hazardous substances compared to the state established in the baseline report referred to in paragraph 2,…	no	assessment
IED	Article 22(3) Site closure	general		PH	2.7. Flammable solids	Flam. Sol.	3. Upon definitive cessation of the activities, the operator shall assess the state of soil and groundwater contamination by relevant hazardous substances used, produced or released by the installation. Where the installation has caused significant pollution of soil or groundwater by relevant hazardous substances compared to the state established in the baseline report referred to in paragraph 2,…	no	assessment
IED	Article 22(3) Site closure	general		PH	2.8. Self-reactive substances and mixtures	Self-react.	3. Upon definitive cessation of the activities, the operator shall assess the state of soil and groundwater contamination by relevant hazardous substances used, produced or released by the installation. Where the installation has caused significant pollution of soil or groundwater by relevant hazardous substances compared to the state established in the baseline report referred to in paragraph 2,…	no	assessment
IED	Article 22(3) Site closure	general		PH	2.9. Pyrophoric liquids	Pyr. Liq.	3. Upon definitive cessation of the activities, the operator shall assess the state of soil and groundwater contamination by relevant hazardous substances used, produced or released by the installation. Where the installation has caused significant pollution of soil or groundwater by relevant hazardous substances compared to the state established in the baseline report referred to in paragraph 2,…	no	assessment
IED	Article 22(3) Site closure	general		PH	2.10. Pyrophoric solids	Pyr. Sol.	3. Upon definitive cessation of the activities, the operator shall assess the state of soil and groundwater contamination by relevant hazardous substances used, produced or released by the installation. Where the installation has caused significant pollution of soil or groundwater by relevant hazardous substances compared to the state established in the baseline report referred to in paragraph 2,…	no	assessment
IED	Article 22(3) Site closure	general		PH	2.11. Self-heating substances and mixtures	Self-heat.	3. Upon definitive cessation of the activities, the operator shall assess the state of soil and groundwater contamination by relevant hazardous substances used, produced or released by the installation. Where the installation has caused significant pollution of soil or groundwater by relevant hazardous substances compared to the state established in the baseline report referred to in paragraph 2,…	no	assessment
IED	Article 22(3) Site closure	general		PH	2.12. Substances and mixtures which in contact with water emit flammable gases	Water-react.	3. Upon definitive cessation of the activities, the operator shall assess the state of soil and groundwater contamination by relevant hazardous substances used, produced or released by the installation. Where the installation has caused significant pollution of soil or groundwater by relevant hazardous substances compared to the state established in the baseline report referred to in paragraph 2,…	no	assessment
IED	Article 22(3) Site closure	general		PH	2.13. Oxidising liquids	Ox. Liq.	3. Upon definitive cessation of the activities, the operator shall assess the state of soil and groundwater contamination by relevant hazardous substances used, produced or released by the installation. Where the installation has caused significant pollution of soil or groundwater by relevant hazardous substances compared to the state established in the baseline report referred to in paragraph 2,…	no	assessment
IED	Article 22(3) Site closure	general		PH	2.14. Oxidising solids	Ox. Sol.	3. Upon definitive cessation of the activities, the operator shall assess the state of soil and groundwater contamination by relevant hazardous substances used, produced or released by the installation. Where the installation has caused significant pollution of soil or groundwater by relevant hazardous substances compared to the state established in the baseline report referred to in paragraph 2,…	no	assessment
IED	Article 22(3) Site closure	general		PH	2.15. Organic peroxides	Org. Perox.	3. Upon definitive cessation of the activities, the operator shall assess the state of soil and groundwater contamination by relevant hazardous substances used, produced or released by the installation. Where the installation has caused significant pollution of soil or groundwater by relevant hazardous substances compared to the state established in the baseline report referred to in paragraph 2,…	no	assessment
IED	Article 22(3) Site closure	general		PH	2.16. Corrosive to metals	Met. Corr. 1	3. Upon definitive cessation of the activities, the operator shall assess the state of soil and groundwater contamination by relevant hazardous substances used, produced or released by the installation. Where the installation has caused significant pollution of soil or groundwater by relevant hazardous substances compared to the state established in the baseline report referred to in paragraph 2,…	no	assessment
IED	Article 22(3) Site closure	general		PH	2.17. Desensitised explosive	Desen. Expl.	3. Upon definitive cessation of the activities, the operator shall assess the state of soil and groundwater contamination by relevant hazardous substances used, produced or released by the installation. Where the installation has caused significant pollution of soil or groundwater by relevant hazardous substances compared to the state established in the baseline report referred to in paragraph 2,…	no	assessment
IED	Article 22(3) Site closure	general		HHH	3.1. Acute toxicity	Acute Tox. 1-4	3. Upon definitive cessation of the activities, the operator shall assess the state of soil and groundwater contamination by relevant hazardous substances used, produced or released by the installation. Where the installation has caused significant pollution of soil or groundwater by relevant hazardous substances compared to the state established in the baseline report referred to in paragraph 2,…	no	assessment
IED	Article 22(3) Site closure	general		HHH	3.2. Skin corrosion/irritation	Skin Corr. 1/Skin Irr. 2	3. Upon definitive cessation of the activities, the operator shall assess the state of soil and groundwater contamination by relevant hazardous substances used, produced or released by the installation. Where the installation has caused significant pollution of soil or groundwater by relevant hazardous substances compared to the state established in the baseline report referred to in paragraph 2,…	no	assessment
IED	Article 22(3) Site closure	general		HHH	3.3. Serious eye damage/eye irritation	Eye Dam. 1/Eye Irr. 2	3. Upon definitive cessation of the activities, the operator shall assess the state of soil and groundwater contamination by relevant hazardous substances used, produced or released by the installation. Where the installation has caused significant pollution of soil or groundwater by relevant hazardous substances compared to the state established in the baseline report referred to in paragraph 2,…	no	assessment
IED	Article 22(3) Site closure	general		HHH	3.4. Respiratory or skin sensitisation	Resp. Sens. 1/Skin. Sens. 1	3. Upon definitive cessation of the activities, the operator shall assess the state of soil and groundwater contamination by relevant hazardous substances used, produced or released by the installation. Where the installation has caused significant pollution of soil or groundwater by relevant hazardous substances compared to the state established in the baseline report referred to in paragraph 2,…	no	assessment
IED	Article 22(3) Site closure	general		HHH	3.5. Germ cell mutagenicity	Muta. 1A, 1B or 2	3. Upon definitive cessation of the activities, the operator shall assess the state of soil and groundwater contamination by relevant hazardous substances used, produced or released by the installation. Where the installation has caused significant pollution of soil or groundwater by relevant hazardous substances compared to the state established in the baseline report referred to in paragraph 2,…	no	assessment
IED	Article 22(3) Site closure	general		HHH	3.6. Carcinogenicity	Carc. 1A, 1B or 2	3. Upon definitive cessation of the activities, the operator shall assess the state of soil and groundwater contamination by relevant hazardous substances used, produced or released by the installation. Where the installation has caused significant pollution of soil or groundwater by relevant hazardous substances compared to the state established in the baseline report referred to in paragraph 2,…	no	assessment
IED	Article 22(3) Site closure	general		HHH	3.7. Reproductive toxicity	Repr. 1A, 1B or 2/Lact.	3. Upon definitive cessation of the activities, the operator shall assess the state of soil and groundwater contamination by relevant hazardous substances used, produced or released by the installation. Where the installation has caused significant pollution of soil or groundwater by relevant hazardous substances compared to the state established in the baseline report referred to in paragraph 2,…	no	assessment
IED	Article 22(3) Site closure	general		HHH	3.8. Specific target organ toxicity — single exposure	STOT (SE) 1-3	3. Upon definitive cessation of the activities, the operator shall assess the state of soil and groundwater contamination by relevant hazardous substances used, produced or released by the installation. Where the installation has caused significant pollution of soil or groundwater by relevant hazardous substances compared to the state established in the baseline report referred to in paragraph 2,…	no	assessment
IED	Article 22(3) Site closure	general		HHH	3.9. Specific target organ toxicity — repeated exposure	STOT (RE) 1 or 2	3. Upon definitive cessation of the activities, the operator shall assess the state of soil and groundwater contamination by relevant hazardous substances used, produced or released by the installation. Where the installation has caused significant pollution of soil or groundwater by relevant hazardous substances compared to the state established in the baseline report referred to in paragraph 2,…	no	assessment
IED	Article 22(3) Site closure	general		HHH	3.10. Aspiration hazard	Asp. Tox. 1	3. Upon definitive cessation of the activities, the operator shall assess the state of soil and groundwater contamination by relevant hazardous substances used, produced or released by the installation. Where the installation has caused significant pollution of soil or groundwater by relevant hazardous substances compared to the state established in the baseline report referred to in paragraph 2,…	no	assessment
IED	Article 22(3) Site closure	general		HHH	3.11. Endocrine disruption for human health	ED HH 1 or 2	3. Upon definitive cessation of the activities, the operator shall assess the state of soil and groundwater contamination by relevant hazardous substances used, produced or released by the installation. Where the installation has caused significant pollution of soil or groundwater by relevant hazardous substances compared to the state established in the baseline report referred to in paragraph 2,…	no	assessment
IED	Article 22(3) Site closure	general		EH	4.1. Hazardous to the aquatic environment	Aquatic Acute 1/Aquatic Chronic 1-4	3. Upon definitive cessation of the activities, the operator shall assess the state of soil and groundwater contamination by relevant hazardous substances used, produced or released by the installation. Where the installation has caused significant pollution of soil or groundwater by relevant hazardous substances compared to the state established in the baseline report referred to in paragraph 2,…	no	assessment
IED	Article 22(3) Site closure	general		EH	4.2. Endocrine disruption for the environment	ED ENV 1 or 2	3. Upon definitive cessation of the activities, the operator shall assess the state of soil and groundwater contamination by relevant hazardous substances used, produced or released by the installation. Where the installation has caused significant pollution of soil or groundwater by relevant hazardous substances compared to the state established in the baseline report referred to in paragraph 2,…	no	assessment
IED	Article 22(3) Site closure	general		EH	4.3. Persistent, Bioaccumulative and Toxic or Very Persistent, Very Bioaccumulative properties	PBT/vPvB	3. Upon definitive cessation of the activities, the operator shall assess the state of soil and groundwater contamination by relevant hazardous substances used, produced or released by the installation. Where the installation has caused significant pollution of soil or groundwater by relevant hazardous substances compared to the state established in the baseline report referred to in paragraph 2,…	no	assessment
IED	Article 22(3) Site closure	general		EH	4.4. Persistent, Mobile and Toxic or Very Persistent, Very Mobile properties	PMT/vPvM	3. Upon definitive cessation of the activities, the operator shall assess the state of soil and groundwater contamination by relevant hazardous substances used, produced or released by the installation. Where the installation has caused significant pollution of soil or groundwater by relevant hazardous substances compared to the state established in the baseline report referred to in paragraph 2,…	no	assessment
IED	Article 22(3) Site closure	general		AH	5.1. Hazardous to the ozone layer	Ozone	3. Upon definitive cessation of the activities, the operator shall assess the state of soil and groundwater contamination by relevant hazardous substances used, produced or released by the installation. Where the installation has caused significant pollution of soil or groundwater by relevant hazardous substances compared to the state established in the baseline report referred to in paragraph 2,…	no	assessment
IED	Article 22(4) Site closure	general		PH	2.1. Explosives	Unst. Expl./Expl.	4. Where the operator is not required to prepare a baseline report referred to in paragraph 2, the operator shall, upon definitive cessation of the activities, take the necessary actions aimed at the removal, control, containment or reduction of relevant hazardous substances, so that the site, taking into account its current or approved future use, ceases to pose any significant risk to human hea…	no	other preventive/risk mitigation measure
IED	Article 22(4) Site closure	general		PH	2.2. Flammable gases	Flam. Gas	4. Where the operator is not required to prepare a baseline report referred to in paragraph 2, the operator shall, upon definitive cessation of the activities, take the necessary actions aimed at the removal, control, containment or reduction of relevant hazardous substances, so that the site, taking into account its current or approved future use, ceases to pose any significant risk to human hea…	no	other preventive/risk mitigation measure
IED	Article 22(4) Site closure	general		PH	2.3. Aerosols	Aerosol	4. Where the operator is not required to prepare a baseline report referred to in paragraph 2, the operator shall, upon definitive cessation of the activities, take the necessary actions aimed at the removal, control, containment or reduction of relevant hazardous substances, so that the site, taking into account its current or approved future use, ceases to pose any significant risk to human hea…	no	other preventive/risk mitigation measure
IED	Article 22(4) Site closure	general		PH	2.4. Oxidising gases	Ox. Gas 1	4. Where the operator is not required to prepare a baseline report referred to in paragraph 2, the operator shall, upon definitive cessation of the activities, take the necessary actions aimed at the removal, control, containment or reduction of relevant hazardous substances, so that the site, taking into account its current or approved future use, ceases to pose any significant risk to human hea…	no	other preventive/risk mitigation measure
IED	Article 22(4) Site closure	general		PH	2.5. Gases under pressure	Press. Gas	4. Where the operator is not required to prepare a baseline report referred to in paragraph 2, the operator shall, upon definitive cessation of the activities, take the necessary actions aimed at the removal, control, containment or reduction of relevant hazardous substances, so that the site, taking into account its current or approved future use, ceases to pose any significant risk to human hea…	no	other preventive/risk mitigation measure
IED	Article 22(4) Site closure	general		PH	2.6. Flammable liquids	Flam. Liq.	4. Where the operator is not required to prepare a baseline report referred to in paragraph 2, the operator shall, upon definitive cessation of the activities, take the necessary actions aimed at the removal, control, containment or reduction of relevant hazardous substances, so that the site, taking into account its current or approved future use, ceases to pose any significant risk to human hea…	no	other preventive/risk mitigation measure
IED	Article 22(4) Site closure	general		PH	2.7. Flammable solids	Flam. Sol.	4. Where the operator is not required to prepare a baseline report referred to in paragraph 2, the operator shall, upon definitive cessation of the activities, take the necessary actions aimed at the removal, control, containment or reduction of relevant hazardous substances, so that the site, taking into account its current or approved future use, ceases to pose any significant risk to human hea…	no	other preventive/risk mitigation measure
IED	Article 22(4) Site closure	general		PH	2.8. Self-reactive substances and mixtures	Self-react.	4. Where the operator is not required to prepare a baseline report referred to in paragraph 2, the operator shall, upon definitive cessation of the activities, take the necessary actions aimed at the removal, control, containment or reduction of relevant hazardous substances, so that the site, taking into account its current or approved future use, ceases to pose any significant risk to human hea…	no	other preventive/risk mitigation measure
IED	Article 22(4) Site closure	general		PH	2.9. Pyrophoric liquids	Pyr. Liq.	4. Where the operator is not required to prepare a baseline report referred to in paragraph 2, the operator shall, upon definitive cessation of the activities, take the necessary actions aimed at the removal, control, containment or reduction of relevant hazardous substances, so that the site, taking into account its current or approved future use, ceases to pose any significant risk to human hea…	no	other preventive/risk mitigation measure
IED	Article 22(4) Site closure	general		PH	2.10. Pyrophoric solids	Pyr. Sol.	4. Where the operator is not required to prepare a baseline report referred to in paragraph 2, the operator shall, upon definitive cessation of the activities, take the necessary actions aimed at the removal, control, containment or reduction of relevant hazardous substances, so that the site, taking into account its current or approved future use, ceases to pose any significant risk to human hea…	no	other preventive/risk mitigation measure
IED	Article 22(4) Site closure	general		PH	2.11. Self-heating substances and mixtures	Self-heat.	4. Where the operator is not required to prepare a baseline report referred to in paragraph 2, the operator shall, upon definitive cessation of the activities, take the necessary actions aimed at the removal, control, containment or reduction of relevant hazardous substances, so that the site, taking into account its current or approved future use, ceases to pose any significant risk to human hea…	no	other preventive/risk mitigation measure
IED	Article 22(4) Site closure	general		PH	2.12. Substances and mixtures which in contact with water emit flammable gases	Water-react.	4. Where the operator is not required to prepare a baseline report referred to in paragraph 2, the operator shall, upon definitive cessation of the activities, take the necessary actions aimed at the removal, control, containment or reduction of relevant hazardous substances, so that the site, taking into account its current or approved future use, ceases to pose any significant risk to human hea…	no	other preventive/risk mitigation measure
IED	Article 22(4) Site closure	general		PH	2.13. Oxidising liquids	Ox. Liq.	4. Where the operator is not required to prepare a baseline report referred to in paragraph 2, the operator shall, upon definitive cessation of the activities, take the necessary actions aimed at the removal, control, containment or reduction of relevant hazardous substances, so that the site, taking into account its current or approved future use, ceases to pose any significant risk to human hea…	no	other preventive/risk mitigation measure
IED	Article 22(4) Site closure	general		PH	2.14. Oxidising solids	Ox. Sol.	4. Where the operator is not required to prepare a baseline report referred to in paragraph 2, the operator shall, upon definitive cessation of the activities, take the necessary actions aimed at the removal, control, containment or reduction of relevant hazardous substances, so that the site, taking into account its current or approved future use, ceases to pose any significant risk to human hea…	no	other preventive/risk mitigation measure
IED	Article 22(4) Site closure	general		PH	2.15. Organic peroxides	Org. Perox.	4. Where the operator is not required to prepare a baseline report referred to in paragraph 2, the operator shall, upon definitive cessation of the activities, take the necessary actions aimed at the removal, control, containment or reduction of relevant hazardous substances, so that the site, taking into account its current or approved future use, ceases to pose any significant risk to human hea…	no	other preventive/risk mitigation measure
IED	Article 22(4) Site closure	general		PH	2.16. Corrosive to metals	Met. Corr. 1	4. Where the operator is not required to prepare a baseline report referred to in paragraph 2, the operator shall, upon definitive cessation of the activities, take the necessary actions aimed at the removal, control, containment or reduction of relevant hazardous substances, so that the site, taking into account its current or approved future use, ceases to pose any significant risk to human hea…	no	other preventive/risk mitigation measure
IED	Article 22(4) Site closure	general		PH	2.17. Desensitised explosive	Desen. Expl.	4. Where the operator is not required to prepare a baseline report referred to in paragraph 2, the operator shall, upon definitive cessation of the activities, take the necessary actions aimed at the removal, control, containment or reduction of relevant hazardous substances, so that the site, taking into account its current or approved future use, ceases to pose any significant risk to human hea…	no	other preventive/risk mitigation measure
IED	Article 22(4) Site closure	general		HHH	3.1. Acute toxicity	Acute Tox. 1-4	4. Where the operator is not required to prepare a baseline report referred to in paragraph 2, the operator shall, upon definitive cessation of the activities, take the necessary actions aimed at the removal, control, containment or reduction of relevant hazardous substances, so that the site, taking into account its current or approved future use, ceases to pose any significant risk to human hea…	no	other preventive/risk mitigation measure
IED	Article 22(4) Site closure	general		HHH	3.2. Skin corrosion/irritation	Skin Corr. 1/Skin Irr. 2	4. Where the operator is not required to prepare a baseline report referred to in paragraph 2, the operator shall, upon definitive cessation of the activities, take the necessary actions aimed at the removal, control, containment or reduction of relevant hazardous substances, so that the site, taking into account its current or approved future use, ceases to pose any significant risk to human hea…	no	other preventive/risk mitigation measure
IED	Article 22(4) Site closure	general		HHH	3.3. Serious eye damage/eye irritation	Eye Dam. 1/Eye Irr. 2	4. Where the operator is not required to prepare a baseline report referred to in paragraph 2, the operator shall, upon definitive cessation of the activities, take the necessary actions aimed at the removal, control, containment or reduction of relevant hazardous substances, so that the site, taking into account its current or approved future use, ceases to pose any significant risk to human hea…	no	other preventive/risk mitigation measure
IED	Article 22(4) Site closure	general		HHH	3.4. Respiratory or skin sensitisation	Resp. Sens. 1/Skin. Sens. 1	4. Where the operator is not required to prepare a baseline report referred to in paragraph 2, the operator shall, upon definitive cessation of the activities, take the necessary actions aimed at the removal, control, containment or reduction of relevant hazardous substances, so that the site, taking into account its current or approved future use, ceases to pose any significant risk to human hea…	no	other preventive/risk mitigation measure
IED	Article 22(4) Site closure	general		HHH	3.5. Germ cell mutagenicity	Muta. 1A, 1B or 2	4. Where the operator is not required to prepare a baseline report referred to in paragraph 2, the operator shall, upon definitive cessation of the activities, take the necessary actions aimed at the removal, control, containment or reduction of relevant hazardous substances, so that the site, taking into account its current or approved future use, ceases to pose any significant risk to human hea…	no	other preventive/risk mitigation measure
IED	Article 22(4) Site closure	general		HHH	3.6. Carcinogenicity	Carc. 1A, 1B or 2	4. Where the operator is not required to prepare a baseline report referred to in paragraph 2, the operator shall, upon definitive cessation of the activities, take the necessary actions aimed at the removal, control, containment or reduction of relevant hazardous substances, so that the site, taking into account its current or approved future use, ceases to pose any significant risk to human hea…	no	other preventive/risk mitigation measure
IED	Article 22(4) Site closure	general		HHH	3.7. Reproductive toxicity	Repr. 1A, 1B or 2/Lact.	4. Where the operator is not required to prepare a baseline report referred to in paragraph 2, the operator shall, upon definitive cessation of the activities, take the necessary actions aimed at the removal, control, containment or reduction of relevant hazardous substances, so that the site, taking into account its current or approved future use, ceases to pose any significant risk to human hea…	no	other preventive/risk mitigation measure
IED	Article 22(4) Site closure	general		HHH	3.8. Specific target organ toxicity — single exposure	STOT (SE) 1-3	4. Where the operator is not required to prepare a baseline report referred to in paragraph 2, the operator shall, upon definitive cessation of the activities, take the necessary actions aimed at the removal, control, containment or reduction of relevant hazardous substances, so that the site, taking into account its current or approved future use, ceases to pose any significant risk to human hea…	no	other preventive/risk mitigation measure
IED	Article 22(4) Site closure	general		HHH	3.9. Specific target organ toxicity — repeated exposure	STOT (RE) 1 or 2	4. Where the operator is not required to prepare a baseline report referred to in paragraph 2, the operator shall, upon definitive cessation of the activities, take the necessary actions aimed at the removal, control, containment or reduction of relevant hazardous substances, so that the site, taking into account its current or approved future use, ceases to pose any significant risk to human hea…	no	other preventive/risk mitigation measure
IED	Article 22(4) Site closure	general		HHH	3.10. Aspiration hazard	Asp. Tox. 1	4. Where the operator is not required to prepare a baseline report referred to in paragraph 2, the operator shall, upon definitive cessation of the activities, take the necessary actions aimed at the removal, control, containment or reduction of relevant hazardous substances, so that the site, taking into account its current or approved future use, ceases to pose any significant risk to human hea…	no	other preventive/risk mitigation measure
IED	Article 22(4) Site closure	general		HHH	3.11. Endocrine disruption for human health	ED HH 1 or 2	4. Where the operator is not required to prepare a baseline report referred to in paragraph 2, the operator shall, upon definitive cessation of the activities, take the necessary actions aimed at the removal, control, containment or reduction of relevant hazardous substances, so that the site, taking into account its current or approved future use, ceases to pose any significant risk to human hea…	no	other preventive/risk mitigation measure
IED	Article 22(4) Site closure	general		EH	4.1. Hazardous to the aquatic environment	Aquatic Acute 1/Aquatic Chronic 1-4	4. Where the operator is not required to prepare a baseline report referred to in paragraph 2, the operator shall, upon definitive cessation of the activities, take the necessary actions aimed at the removal, control, containment or reduction of relevant hazardous substances, so that the site, taking into account its current or approved future use, ceases to pose any significant risk to human hea…	no	other preventive/risk mitigation measure
IED	Article 22(4) Site closure	general		EH	4.2. Endocrine disruption for the environment	ED ENV 1 or 2	4. Where the operator is not required to prepare a baseline report referred to in paragraph 2, the operator shall, upon definitive cessation of the activities, take the necessary actions aimed at the removal, control, containment or reduction of relevant hazardous substances, so that the site, taking into account its current or approved future use, ceases to pose any significant risk to human hea…	no	other preventive/risk mitigation measure
IED	Article 22(4) Site closure	general		EH	4.3. Persistent, Bioaccumulative and Toxic or Very Persistent, Very Bioaccumulative properties	PBT/vPvB	4. Where the operator is not required to prepare a baseline report referred to in paragraph 2, the operator shall, upon definitive cessation of the activities, take the necessary actions aimed at the removal, control, containment or reduction of relevant hazardous substances, so that the site, taking into account its current or approved future use, ceases to pose any significant risk to human hea…	no	other preventive/risk mitigation measure
IED	Article 22(4) Site closure	general		EH	4.4. Persistent, Mobile and Toxic or Very Persistent, Very Mobile properties	PMT/vPvM	4. Where the operator is not required to prepare a baseline report referred to in paragraph 2, the operator shall, upon definitive cessation of the activities, take the necessary actions aimed at the removal, control, containment or reduction of relevant hazardous substances, so that the site, taking into account its current or approved future use, ceases to pose any significant risk to human hea…	no	other preventive/risk mitigation measure
IED	Article 22(4) Site closure	general		AH	5.1. Hazardous to the ozone layer	Ozone	4. Where the operator is not required to prepare a baseline report referred to in paragraph 2, the operator shall, upon definitive cessation of the activities, take the necessary actions aimed at the removal, control, containment or reduction of relevant hazardous substances, so that the site, taking into account its current or approved future use, ceases to pose any significant risk to human hea…	no	other preventive/risk mitigation measure
IED	Article 58 Substitution of hazardous substances	specific		HHH	3.5. Germ cell mutagenicity	Muta. 1A, 1B or 2	Substances or mixtures which, because of their content of volatile organic compounds classified as carcinogens, mutagens, or toxic to reproduction under Regulation (EC) No 1272/2008, are assigned or need to carry the hazard statements H340, H350, H350i, H360D or H360F, shall be replaced, as far as possible by less harmful substances or mixtures within the shortest possible time.	yes	conditioned use
IED	Article 58 Substitution of hazardous substances	specific		HHH	3.6. Carcinogenicity	Carc. 1A, 1B or 2	Substances or mixtures which, because of their content of volatile organic compounds classified as carcinogens, mutagens, or toxic to reproduction under Regulation (EC) No 1272/2008, are assigned or need to carry the hazard statements H340, H350, H350i, H360D or H360F, shall be replaced, as far as possible by less harmful substances or mixtures within the shortest possible time.	yes	conditioned use
IED	Article 58 Substitution of hazardous substances	specific		HHH	3.7. Reproductive toxicity	Repr. 1A, 1B or 2/Lact.	Substances or mixtures which, because of their content of volatile organic compounds classified as carcinogens, mutagens, or toxic to reproduction under Regulation (EC) No 1272/2008, are assigned or need to carry the hazard statements H340, H350, H350i, H360D or H360F, shall be replaced, as far as possible by less harmful substances or mixtures within the shortest possible time.	yes	conditioned use
IVDMDR	Annex I - CHAPTER II, REQUIREMENTS REGARDING PERFORMANCE, DESIGN AND MANUFACTURE - 10. Chemical, physical and biological properties	specific	H	HHH	3.5. Germ cell mutagenicity	Muta. 1A, 1B or 2	10.3.Devices shall be designed and manufactured in such a way as to reduce to a level as low as reasonably practicable the risks posed by substances or particles, including wear debris, degradation products and processing residues, that may be released from the device. Special attention shall be given to substances which are carcinogenic, mutagenic or toxic to reproduction (‘CMR’), in accordance …	no	other preventive/risk mitigation measure
IVDMDR	Annex I - CHAPTER II, REQUIREMENTS REGARDING PERFORMANCE, DESIGN AND MANUFACTURE - 10. Chemical, physical and biological properties	specific	H	HHH	3.6. Carcinogenicity	Carc. 1A, 1B or 2	10.3.Devices shall be designed and manufactured in such a way as to reduce to a level as low as reasonably practicable the risks posed by substances or particles, including wear debris, degradation products and processing residues, that may be released from the device. Special attention shall be given to substances which are carcinogenic, mutagenic or toxic to reproduction (‘CMR’), in accordance …	no	other preventive/risk mitigation measure
IVDMDR	Annex I - CHAPTER II, REQUIREMENTS REGARDING PERFORMANCE, DESIGN AND MANUFACTURE - 10. Chemical, physical and biological properties	specific	H	HHH	3.7. Reproductive toxicity	Repr. 1A, 1B or 2/Lact.	10.3.Devices shall be designed and manufactured in such a way as to reduce to a level as low as reasonably practicable the risks posed by substances or particles, including wear debris, degradation products and processing residues, that may be released from the device. Special attention shall be given to substances which are carcinogenic, mutagenic or toxic to reproduction (‘CMR’), in accordance …	no	other preventive/risk mitigation measure
MDR	Annex I - CHAPTER II, REQUIREMENTS REGARDING DESIGN AND MANUFACTURE - 10.4.1. Design and manufacture of devices	specific	H	HHH	3.5. Germ cell mutagenicity	Muta. 1A or 1B	Devices shall be designed and manufactured in such a way as to reduce as far as possible the risks posed by substances or particles, including wear debris, degradation products and processing residues, that may be released from the device. Devices, or those parts thereof or those materials used therein that: — are invasive and come into direct contact with the human body, — (re)administer medicin…	no	other preventive/risk mitigation measure
MDR	Annex I - CHAPTER II, REQUIREMENTS REGARDING DESIGN AND MANUFACTURE - 10.4.1. Design and manufacture of devices	specific	H	HHH	3.6. Carcinogenicity	Carc. 1A or 1B	Devices shall be designed and manufactured in such a way as to reduce as far as possible the risks posed by substances or particles, including wear debris, degradation products and processing residues, that may be released from the device. Devices, or those parts thereof or those materials used therein that: — are invasive and come into direct contact with the human body, — (re)administer medicin…	no	other preventive/risk mitigation measure
MDR	Annex I - CHAPTER II, REQUIREMENTS REGARDING DESIGN AND MANUFACTURE - 10.4.1. Design and manufacture of devices	specific	H	HHH	3.7. Reproductive toxicity	Repr. 1A or 1B	Devices shall be designed and manufactured in such a way as to reduce as far as possible the risks posed by substances or particles, including wear debris, degradation products and processing residues, that may be released from the device. Devices, or those parts thereof or those materials used therein that: — are invasive and come into direct contact with the human body, — (re)administer medicin…	no	other preventive/risk mitigation measure
MDR	Annex I - CHAPTER III, REQUIREMENTS REGARDING THE INFORMATION SUPPLIED WITH THE DEVICE - 23.4. Information in the instructions for use	specific	H	HHH	3.5. Germ cell mutagenicity	Muta. 1A or 1B	The instructions for use shall contain all of the following particulars: (s) information that allows the user and/or patient to be informed of any warnings, precautions, contra-indications, measures to be taken and limitations of use regarding the device. That information shall, where relevant, allow the user to brief the patient about any warnings, precautions, contra-indications, measures to be…	no	information requirement
MDR	Annex I - CHAPTER III, REQUIREMENTS REGARDING THE INFORMATION SUPPLIED WITH THE DEVICE - 23.4. Information in the instructions for use	specific	H	HHH	3.6. Carcinogenicity	Carc. 1A or 1B	The instructions for use shall contain all of the following particulars: (s) information that allows the user and/or patient to be informed of any warnings, precautions, contra-indications, measures to be taken and limitations of use regarding the device. That information shall, where relevant, allow the user to brief the patient about any warnings, precautions, contra-indications, measures to be…	no	information requirement
MDR	Annex I - CHAPTER III, REQUIREMENTS REGARDING THE INFORMATION SUPPLIED WITH THE DEVICE - 23.4. Information in the instructions for use	specific	H	HHH	3.7. Reproductive toxicity	Repr. 1A or 1B	The instructions for use shall contain all of the following particulars: (s) information that allows the user and/or patient to be informed of any warnings, precautions, contra-indications, measures to be taken and limitations of use regarding the device. That information shall, where relevant, allow the user to brief the patient about any warnings, precautions, contra-indications, measures to be…	no	information requirement
PED	Article 13(1) Classification of pressure equipment	specific		PH	2.1. Explosives	Unst. Expl./Expl. 1.1, 1.2, 1.3, 1.4 and 1.5	1. Pressure equipment referred to in Article 4(1) shall be classified by category in accordance with Annex II, according to an ascending level of hazard. For the purposes of such classification fluids shall be divided into the following two groups: (a) group 1 consisting of substances and mixtures, as defined in points (7) and (8) of Article 2 of Regulation (EC) No 1272/2008, that are classified …	no	prioritization
PED	Article 13(1) Classification of pressure equipment	specific		PH	2.2. Flammable gases	Flam. Gas	1. Pressure equipment referred to in Article 4(1) shall be classified by category in accordance with Annex II, according to an ascending level of hazard. For the purposes of such classification fluids shall be divided into the following two groups: (a) group 1 consisting of substances and mixtures, as defined in points (7) and (8) of Article 2 of Regulation (EC) No 1272/2008, that are classified …	no	prioritization
PED	Article 13(1) Classification of pressure equipment	specific		PH	2.4. Oxidising gases	Ox. Gas 1	1. Pressure equipment referred to in Article 4(1) shall be classified by category in accordance with Annex II, according to an ascending level of hazard. For the purposes of such classification fluids shall be divided into the following two groups: (a) group 1 consisting of substances and mixtures, as defined in points (7) and (8) of Article 2 of Regulation (EC) No 1272/2008, that are classified …	no	prioritization
PED	Article 13(1) Classification of pressure equipment	specific		PH	2.6. Flammable liquids	Flam. Liq.	1. Pressure equipment referred to in Article 4(1) shall be classified by category in accordance with Annex II, according to an ascending level of hazard. For the purposes of such classification fluids shall be divided into the following two groups: (a) group 1 consisting of substances and mixtures, as defined in points (7) and (8) of Article 2 of Regulation (EC) No 1272/2008, that are classified …	no	prioritization
PED	Article 13(1) Classification of pressure equipment	specific		PH	2.7. Flammable solids	Flam. Sol.	1. Pressure equipment referred to in Article 4(1) shall be classified by category in accordance with Annex II, according to an ascending level of hazard. For the purposes of such classification fluids shall be divided into the following two groups: (a) group 1 consisting of substances and mixtures, as defined in points (7) and (8) of Article 2 of Regulation (EC) No 1272/2008, that are classified …	no	prioritization
PED	Article 13(1) Classification of pressure equipment	specific		PH	2.8. Self-reactive substances and mixtures	Self-react.	1. Pressure equipment referred to in Article 4(1) shall be classified by category in accordance with Annex II, according to an ascending level of hazard. For the purposes of such classification fluids shall be divided into the following two groups: (a) group 1 consisting of substances and mixtures, as defined in points (7) and (8) of Article 2 of Regulation (EC) No 1272/2008, that are classified …	no	prioritization
PED	Article 13(1) Classification of pressure equipment	specific		PH	2.9. Pyrophoric liquids	Pyr. Liq.	1. Pressure equipment referred to in Article 4(1) shall be classified by category in accordance with Annex II, according to an ascending level of hazard. For the purposes of such classification fluids shall be divided into the following two groups: (a) group 1 consisting of substances and mixtures, as defined in points (7) and (8) of Article 2 of Regulation (EC) No 1272/2008, that are classified …	no	prioritization
PED	Article 13(1) Classification of pressure equipment	specific		PH	2.10. Pyrophoric solids	Pyr. Sol.	1. Pressure equipment referred to in Article 4(1) shall be classified by category in accordance with Annex II, according to an ascending level of hazard. For the purposes of such classification fluids shall be divided into the following two groups: (a) group 1 consisting of substances and mixtures, as defined in points (7) and (8) of Article 2 of Regulation (EC) No 1272/2008, that are classified …	no	prioritization
PED	Article 13(1) Classification of pressure equipment	specific		PH	2.12. Substances and mixtures which in contact with water emit flammable gases	Water-react.	1. Pressure equipment referred to in Article 4(1) shall be classified by category in accordance with Annex II, according to an ascending level of hazard. For the purposes of such classification fluids shall be divided into the following two groups: (a) group 1 consisting of substances and mixtures, as defined in points (7) and (8) of Article 2 of Regulation (EC) No 1272/2008, that are classified …	no	prioritization
PED	Article 13(1) Classification of pressure equipment	specific		PH	2.13. Oxidising liquids	Ox. Liq.	1. Pressure equipment referred to in Article 4(1) shall be classified by category in accordance with Annex II, according to an ascending level of hazard. For the purposes of such classification fluids shall be divided into the following two groups: (a) group 1 consisting of substances and mixtures, as defined in points (7) and (8) of Article 2 of Regulation (EC) No 1272/2008, that are classified …	no	prioritization
PED	Article 13(1) Classification of pressure equipment	specific		PH	2.14. Oxidising solids	Ox. Sol.	1. Pressure equipment referred to in Article 4(1) shall be classified by category in accordance with Annex II, according to an ascending level of hazard. For the purposes of such classification fluids shall be divided into the following two groups: (a) group 1 consisting of substances and mixtures, as defined in points (7) and (8) of Article 2 of Regulation (EC) No 1272/2008, that are classified …	no	prioritization
PED	Article 13(1) Classification of pressure equipment	specific		PH	2.15. Organic peroxides	Org. Perox.	1. Pressure equipment referred to in Article 4(1) shall be classified by category in accordance with Annex II, according to an ascending level of hazard. For the purposes of such classification fluids shall be divided into the following two groups: (a) group 1 consisting of substances and mixtures, as defined in points (7) and (8) of Article 2 of Regulation (EC) No 1272/2008, that are classified …	no	prioritization
PED	Article 13(1) Classification of pressure equipment	specific		HHH	3.1. Acute toxicity	Acute Tox. 1-4	1. Pressure equipment referred to in Article 4(1) shall be classified by category in accordance with Annex II, according to an ascending level of hazard. For the purposes of such classification fluids shall be divided into the following two groups: (a) group 1 consisting of substances and mixtures, as defined in points (7) and (8) of Article 2 of Regulation (EC) No 1272/2008, that are classified …	no	prioritization
PED	Article 13(1) Classification of pressure equipment	specific		HHH	3.8. Specific target organ toxicity — single exposure	STOT (SE) 1-3	1. Pressure equipment referred to in Article 4(1) shall be classified by category in accordance with Annex II, according to an ascending level of hazard. For the purposes of such classification fluids shall be divided into the following two groups: (a) group 1 consisting of substances and mixtures, as defined in points (7) and (8) of Article 2 of Regulation (EC) No 1272/2008, that are classified …	no	prioritization
PIC	Article 14(7) Obligations in relation to export of chemicals other than export notification	specific		HHH	3.5. Germ cell mutagenicity	Muta. 1A, 1B	7. In the case of chemicals listed in Part 2 or 3 of Annex I, the designated national authority of the exporter’s Member State may, in consultation with the Commission assisted by the Agency, on a case-by-case basis and subject to the second subparagraph, decide that the export may proceed, if no evidence from official sources of final regulatory action to ban or severely restrict the use of the …	yes	prohibition
PIC	Article 14(7) Obligations in relation to export of chemicals other than export notification	specific		HHH	3.6. Carcinogenicity	Carc. 1A, 1B	7. In the case of chemicals listed in Part 2 or 3 of Annex I, the designated national authority of the exporter’s Member State may, in consultation with the Commission assisted by the Agency, on a case-by-case basis and subject to the second subparagraph, decide that the export may proceed, if no evidence from official sources of final regulatory action to ban or severely restrict the use of the …	yes	prohibition
PIC	Article 14(7) Obligations in relation to export of chemicals other than export notification	specific		HHH	3.7. Reproductive toxicity	Repr. 1A, 1B	7. In the case of chemicals listed in Part 2 or 3 of Annex I, the designated national authority of the exporter’s Member State may, in consultation with the Commission assisted by the Agency, on a case-by-case basis and subject to the second subparagraph, decide that the export may proceed, if no evidence from official sources of final regulatory action to ban or severely restrict the use of the …	yes	prohibition
PMAR	Article 13(4)(a) Plastic multi-layer materials and articles	specific		HHH	3.5. Germ cell mutagenicity	Muta. 1A, 1B or 2	4. The substances not listed in the Union list or provisional list referred to in paragraph 2(b) shall not belong to either of the following categories: (a) substances classified as ‘mutagenic’, ‘carcinogenic’ or ‘toxic to reproduction’ in accordance with the criteria set out in sections 3.5, 3.6. and 3.7 of Annex I to Regulation (EC) No 1272/2008 of the European Parliament and the Council ( 4 );…	no	conditioned use
PMAR	Article 13(4)(a) Plastic multi-layer materials and articles	specific		HHH	3.6. Carcinogenicity	Carc. 1A, 1B or 2	4. The substances not listed in the Union list or provisional list referred to in paragraph 2(b) shall not belong to either of the following categories: (a) substances classified as ‘mutagenic’, ‘carcinogenic’ or ‘toxic to reproduction’ in accordance with the criteria set out in sections 3.5, 3.6. and 3.7 of Annex I to Regulation (EC) No 1272/2008 of the European Parliament and the Council ( 4 );…	no	conditioned use
PMAR	Article 13(4)(a) Plastic multi-layer materials and articles	specific		HHH	3.7. Reproductive toxicity	Repr. 1A, 1B or 2/Lact.	4. The substances not listed in the Union list or provisional list referred to in paragraph 2(b) shall not belong to either of the following categories: (a) substances classified as ‘mutagenic’, ‘carcinogenic’ or ‘toxic to reproduction’ in accordance with the criteria set out in sections 3.5, 3.6. and 3.7 of Annex I to Regulation (EC) No 1272/2008 of the European Parliament and the Council ( 4 );…	no	conditioned use
PMAR	Article 14(3)(a) Multi-material multi-layer materials and articles	specific		HHH	3.5. Germ cell mutagenicity	Muta. 1A, 1B or 2	3. The substances not listed in the Union list or provisional list referred to in paragraph 2 shall not belong to either of the following categories: (a) substances classified as ‘mutagenic’, ‘carcinogenic’ or ‘toxic to reproduction’ in accordance with the criteria set out in sections 3.5, 3.6. and 3.7 of Annex I to Regulation (EC) No 1272/2008; [1. In a multi-material multi-layer material or art…	no	conditioned use
PMAR	Article 14(3)(a) Multi-material multi-layer materials and articles	specific		HHH	3.6. Carcinogenicity	Carc. 1A, 1B or 2	3. The substances not listed in the Union list or provisional list referred to in paragraph 2 shall not belong to either of the following categories: (a) substances classified as ‘mutagenic’, ‘carcinogenic’ or ‘toxic to reproduction’ in accordance with the criteria set out in sections 3.5, 3.6. and 3.7 of Annex I to Regulation (EC) No 1272/2008; [1. In a multi-material multi-layer material or art…	no	conditioned use
PMAR	Article 14(3)(a) Multi-material multi-layer materials and articles	specific		HHH	3.7. Reproductive toxicity	Repr. 1A, 1B or 2/Lact.	3. The substances not listed in the Union list or provisional list referred to in paragraph 2 shall not belong to either of the following categories: (a) substances classified as ‘mutagenic’, ‘carcinogenic’ or ‘toxic to reproduction’ in accordance with the criteria set out in sections 3.5, 3.6. and 3.7 of Annex I to Regulation (EC) No 1272/2008; [1. In a multi-material multi-layer material or art…	no	conditioned use
PPBWD	ANNEX I - NON-EXHAUSTIVE LIST OF AGENTS, PROCESSES AND WORKING CONDITIONS referred to in Article 4 (1) - 3(a)	specific		HHH	3.5. Germ cell mutagenicity	Muta. 1A, 1B or 2	The following chemical agents in so far as it is known that they endanger the health of pregnant women and the unborn child and in so far as they do not yet appear in Annex II: (a) substances and mixtures which meet the criteria for classification under Regulation (EC) No 1272/2008 of the European Parliament and of the Council ( 3 ) in one or more of the following hazard classes and hazard catego…	no	assessment
PPBWD	ANNEX I - NON-EXHAUSTIVE LIST OF AGENTS, PROCESSES AND WORKING CONDITIONS referred to in Article 4 (1) - 3(a)	specific		HHH	3.6. Carcinogenicity	Carc. 1A, 1B or 2	The following chemical agents in so far as it is known that they endanger the health of pregnant women and the unborn child and in so far as they do not yet appear in Annex II: (a) substances and mixtures which meet the criteria for classification under Regulation (EC) No 1272/2008 of the European Parliament and of the Council ( 3 ) in one or more of the following hazard classes and hazard catego…	no	assessment
PPBWD	ANNEX I - NON-EXHAUSTIVE LIST OF AGENTS, PROCESSES AND WORKING CONDITIONS referred to in Article 4 (1) - 3(a)	specific		HHH	3.7. Reproductive toxicity	Repr. 1A, 1B or 2/Lact.	The following chemical agents in so far as it is known that they endanger the health of pregnant women and the unborn child and in so far as they do not yet appear in Annex II: (a) substances and mixtures which meet the criteria for classification under Regulation (EC) No 1272/2008 of the European Parliament and of the Council ( 3 ) in one or more of the following hazard classes and hazard catego…	no	assessment
PPBWD	ANNEX I - NON-EXHAUSTIVE LIST OF AGENTS, PROCESSES AND WORKING CONDITIONS referred to in Article 4 (1) - 3(a)	specific		HHH	3.8. Specific target organ toxicity — single exposure	STOT (SE) 1 or 2	The following chemical agents in so far as it is known that they endanger the health of pregnant women and the unborn child and in so far as they do not yet appear in Annex II: (a) substances and mixtures which meet the criteria for classification under Regulation (EC) No 1272/2008 of the European Parliament and of the Council ( 3 ) in one or more of the following hazard classes and hazard catego…	no	assessment
PPPR	Article 4(7) Approval criteria for active substances	specific		HHH	3.6. Carcinogenicity	Carc. 1A, 1B	7. By way of derogation from paragraph 1, where on the basis of documented evidence included in the application an active substance is necessary to control a serious danger to plant health which cannot be contained by other available means including non-chemical methods, such active substance may be approved for a limited period necessary to control that serious danger but not exceeding five year…	no	exemption from simplified procedure
PPPR	Article 4(7) Approval criteria for active substances	specific		HHH	3.7. Reproductive toxicity	Repr. 1A	7. By way of derogation from paragraph 1, where on the basis of documented evidence included in the application an active substance is necessary to control a serious danger to plant health which cannot be contained by other available means including non-chemical methods, such active substance may be approved for a limited period necessary to control that serious danger but not exceeding five year…	no	exemption from simplified procedure
PPPR	Article 47(1) Placing on the market of low-risk plant protection products	general		PH	2.1. Explosives	Unst. Expl./Expl.	1. Where all the active substances contained in a plant protection product are low-risk active substances as referred to in Article 22, that product shall be authorised as a low-risk plant protection product provided no specific risk mitigation measures are needed following a risk assessment. This plant protection product shall also meet the following requirements: (a) the low-risk active substan…	yes	exemption from simplified procedure
PPPR	Article 47(1) Placing on the market of low-risk plant protection products	general		PH	2.2. Flammable gases	Flam. Gas	1. Where all the active substances contained in a plant protection product are low-risk active substances as referred to in Article 22, that product shall be authorised as a low-risk plant protection product provided no specific risk mitigation measures are needed following a risk assessment. This plant protection product shall also meet the following requirements: (a) the low-risk active substan…	yes	exemption from simplified procedure
PPPR	Article 47(1) Placing on the market of low-risk plant protection products	general		PH	2.3. Aerosols	Aerosol	1. Where all the active substances contained in a plant protection product are low-risk active substances as referred to in Article 22, that product shall be authorised as a low-risk plant protection product provided no specific risk mitigation measures are needed following a risk assessment. This plant protection product shall also meet the following requirements: (a) the low-risk active substan…	yes	exemption from simplified procedure
PPPR	Article 47(1) Placing on the market of low-risk plant protection products	general		PH	2.4. Oxidising gases	Ox. Gas 1	1. Where all the active substances contained in a plant protection product are low-risk active substances as referred to in Article 22, that product shall be authorised as a low-risk plant protection product provided no specific risk mitigation measures are needed following a risk assessment. This plant protection product shall also meet the following requirements: (a) the low-risk active substan…	yes	exemption from simplified procedure
PPPR	Article 47(1) Placing on the market of low-risk plant protection products	general		PH	2.5. Gases under pressure	Press. Gas	1. Where all the active substances contained in a plant protection product are low-risk active substances as referred to in Article 22, that product shall be authorised as a low-risk plant protection product provided no specific risk mitigation measures are needed following a risk assessment. This plant protection product shall also meet the following requirements: (a) the low-risk active substan…	yes	exemption from simplified procedure
PPPR	Article 47(1) Placing on the market of low-risk plant protection products	general		PH	2.6. Flammable liquids	Flam. Liq.	1. Where all the active substances contained in a plant protection product are low-risk active substances as referred to in Article 22, that product shall be authorised as a low-risk plant protection product provided no specific risk mitigation measures are needed following a risk assessment. This plant protection product shall also meet the following requirements: (a) the low-risk active substan…	yes	exemption from simplified procedure
PPPR	Article 47(1) Placing on the market of low-risk plant protection products	general		PH	2.7. Flammable solids	Flam. Sol.	1. Where all the active substances contained in a plant protection product are low-risk active substances as referred to in Article 22, that product shall be authorised as a low-risk plant protection product provided no specific risk mitigation measures are needed following a risk assessment. This plant protection product shall also meet the following requirements: (a) the low-risk active substan…	yes	exemption from simplified procedure
PPPR	Article 47(1) Placing on the market of low-risk plant protection products	general		PH	2.8. Self-reactive substances and mixtures	Self-react.	1. Where all the active substances contained in a plant protection product are low-risk active substances as referred to in Article 22, that product shall be authorised as a low-risk plant protection product provided no specific risk mitigation measures are needed following a risk assessment. This plant protection product shall also meet the following requirements: (a) the low-risk active substan…	yes	exemption from simplified procedure
PPPR	Article 47(1) Placing on the market of low-risk plant protection products	general		PH	2.9. Pyrophoric liquids	Pyr. Liq.	1. Where all the active substances contained in a plant protection product are low-risk active substances as referred to in Article 22, that product shall be authorised as a low-risk plant protection product provided no specific risk mitigation measures are needed following a risk assessment. This plant protection product shall also meet the following requirements: (a) the low-risk active substan…	yes	exemption from simplified procedure
PPPR	Article 47(1) Placing on the market of low-risk plant protection products	general		PH	2.10. Pyrophoric solids	Pyr. Sol.	1. Where all the active substances contained in a plant protection product are low-risk active substances as referred to in Article 22, that product shall be authorised as a low-risk plant protection product provided no specific risk mitigation measures are needed following a risk assessment. This plant protection product shall also meet the following requirements: (a) the low-risk active substan…	yes	exemption from simplified procedure
PPPR	Article 47(1) Placing on the market of low-risk plant protection products	general		PH	2.11. Self-heating substances and mixtures	Self-heat.	1. Where all the active substances contained in a plant protection product are low-risk active substances as referred to in Article 22, that product shall be authorised as a low-risk plant protection product provided no specific risk mitigation measures are needed following a risk assessment. This plant protection product shall also meet the following requirements: (a) the low-risk active substan…	yes	exemption from simplified procedure
PPPR	Article 47(1) Placing on the market of low-risk plant protection products	general		PH	2.12. Substances and mixtures which in contact with water emit flammable gases	Water-react.	1. Where all the active substances contained in a plant protection product are low-risk active substances as referred to in Article 22, that product shall be authorised as a low-risk plant protection product provided no specific risk mitigation measures are needed following a risk assessment. This plant protection product shall also meet the following requirements: (a) the low-risk active substan…	yes	exemption from simplified procedure
PPPR	Article 47(1) Placing on the market of low-risk plant protection products	general		PH	2.13. Oxidising liquids	Ox. Liq.	1. Where all the active substances contained in a plant protection product are low-risk active substances as referred to in Article 22, that product shall be authorised as a low-risk plant protection product provided no specific risk mitigation measures are needed following a risk assessment. This plant protection product shall also meet the following requirements: (a) the low-risk active substan…	yes	exemption from simplified procedure
PPPR	Article 47(1) Placing on the market of low-risk plant protection products	general		PH	2.14. Oxidising solids	Ox. Sol.	1. Where all the active substances contained in a plant protection product are low-risk active substances as referred to in Article 22, that product shall be authorised as a low-risk plant protection product provided no specific risk mitigation measures are needed following a risk assessment. This plant protection product shall also meet the following requirements: (a) the low-risk active substan…	yes	exemption from simplified procedure
PPPR	Article 47(1) Placing on the market of low-risk plant protection products	general		PH	2.15. Organic peroxides	Org. Perox.	1. Where all the active substances contained in a plant protection product are low-risk active substances as referred to in Article 22, that product shall be authorised as a low-risk plant protection product provided no specific risk mitigation measures are needed following a risk assessment. This plant protection product shall also meet the following requirements: (a) the low-risk active substan…	yes	exemption from simplified procedure
PPPR	Article 47(1) Placing on the market of low-risk plant protection products	general		PH	2.16. Corrosive to metals	Met. Corr. 1	1. Where all the active substances contained in a plant protection product are low-risk active substances as referred to in Article 22, that product shall be authorised as a low-risk plant protection product provided no specific risk mitigation measures are needed following a risk assessment. This plant protection product shall also meet the following requirements: (a) the low-risk active substan…	yes	exemption from simplified procedure
PPPR	Article 47(1) Placing on the market of low-risk plant protection products	general		PH	2.17. Desensitised explosive	Desen. Expl.	1. Where all the active substances contained in a plant protection product are low-risk active substances as referred to in Article 22, that product shall be authorised as a low-risk plant protection product provided no specific risk mitigation measures are needed following a risk assessment. This plant protection product shall also meet the following requirements: (a) the low-risk active substan…	yes	exemption from simplified procedure
PPPR	Article 47(1) Placing on the market of low-risk plant protection products	general		HHH	3.1. Acute toxicity	Acute Tox. 1-4	1. Where all the active substances contained in a plant protection product are low-risk active substances as referred to in Article 22, that product shall be authorised as a low-risk plant protection product provided no specific risk mitigation measures are needed following a risk assessment. This plant protection product shall also meet the following requirements: (a) the low-risk active substan…	yes	exemption from simplified procedure
PPPR	Article 47(1) Placing on the market of low-risk plant protection products	general		HHH	3.2. Skin corrosion/irritation	Skin Corr. 1/Skin Irr. 2	1. Where all the active substances contained in a plant protection product are low-risk active substances as referred to in Article 22, that product shall be authorised as a low-risk plant protection product provided no specific risk mitigation measures are needed following a risk assessment. This plant protection product shall also meet the following requirements: (a) the low-risk active substan…	yes	exemption from simplified procedure
PPPR	Article 47(1) Placing on the market of low-risk plant protection products	general		HHH	3.3. Serious eye damage/eye irritation	Eye Dam. 1/Eye Irr. 2	1. Where all the active substances contained in a plant protection product are low-risk active substances as referred to in Article 22, that product shall be authorised as a low-risk plant protection product provided no specific risk mitigation measures are needed following a risk assessment. This plant protection product shall also meet the following requirements: (a) the low-risk active substan…	yes	exemption from simplified procedure
PPPR	Article 47(1) Placing on the market of low-risk plant protection products	general		HHH	3.4. Respiratory or skin sensitisation	Resp. Sens. 1/Skin. Sens. 1	1. Where all the active substances contained in a plant protection product are low-risk active substances as referred to in Article 22, that product shall be authorised as a low-risk plant protection product provided no specific risk mitigation measures are needed following a risk assessment. This plant protection product shall also meet the following requirements: (a) the low-risk active substan…	yes	exemption from simplified procedure
PPPR	Article 47(1) Placing on the market of low-risk plant protection products	general		HHH	3.5. Germ cell mutagenicity	Muta. 1A, 1B or 2	1. Where all the active substances contained in a plant protection product are low-risk active substances as referred to in Article 22, that product shall be authorised as a low-risk plant protection product provided no specific risk mitigation measures are needed following a risk assessment. This plant protection product shall also meet the following requirements: (a) the low-risk active substan…	yes	exemption from simplified procedure
PPPR	Article 47(1) Placing on the market of low-risk plant protection products	general		HHH	3.6. Carcinogenicity	Carc. 1A, 1B or 2	1. Where all the active substances contained in a plant protection product are low-risk active substances as referred to in Article 22, that product shall be authorised as a low-risk plant protection product provided no specific risk mitigation measures are needed following a risk assessment. This plant protection product shall also meet the following requirements: (a) the low-risk active substan…	yes	exemption from simplified procedure
PPPR	Article 47(1) Placing on the market of low-risk plant protection products	general		HHH	3.7. Reproductive toxicity	Repr. 1A, 1B or 2/Lact.	1. Where all the active substances contained in a plant protection product are low-risk active substances as referred to in Article 22, that product shall be authorised as a low-risk plant protection product provided no specific risk mitigation measures are needed following a risk assessment. This plant protection product shall also meet the following requirements: (a) the low-risk active substan…	yes	exemption from simplified procedure
PPPR	Article 47(1) Placing on the market of low-risk plant protection products	general		HHH	3.8. Specific target organ toxicity — single exposure	STOT (SE) 1-3	1. Where all the active substances contained in a plant protection product are low-risk active substances as referred to in Article 22, that product shall be authorised as a low-risk plant protection product provided no specific risk mitigation measures are needed following a risk assessment. This plant protection product shall also meet the following requirements: (a) the low-risk active substan…	yes	exemption from simplified procedure
PPPR	Article 47(1) Placing on the market of low-risk plant protection products	general		HHH	3.9. Specific target organ toxicity — repeated exposure	STOT (RE) 1 or 2	1. Where all the active substances contained in a plant protection product are low-risk active substances as referred to in Article 22, that product shall be authorised as a low-risk plant protection product provided no specific risk mitigation measures are needed following a risk assessment. This plant protection product shall also meet the following requirements: (a) the low-risk active substan…	yes	exemption from simplified procedure
PPPR	Article 47(1) Placing on the market of low-risk plant protection products	general		HHH	3.10. Aspiration hazard	Asp. Tox. 1	1. Where all the active substances contained in a plant protection product are low-risk active substances as referred to in Article 22, that product shall be authorised as a low-risk plant protection product provided no specific risk mitigation measures are needed following a risk assessment. This plant protection product shall also meet the following requirements: (a) the low-risk active substan…	yes	exemption from simplified procedure
PPPR	Article 47(1) Placing on the market of low-risk plant protection products	general		HHH	3.11. Endocrine disruption for human health	ED HH 1 or 2	1. Where all the active substances contained in a plant protection product are low-risk active substances as referred to in Article 22, that product shall be authorised as a low-risk plant protection product provided no specific risk mitigation measures are needed following a risk assessment. This plant protection product shall also meet the following requirements: (a) the low-risk active substan…	yes	exemption from simplified procedure
PPPR	Article 47(1) Placing on the market of low-risk plant protection products	general		EH	4.1. Hazardous to the aquatic environment	Aquatic Acute 1/Aquatic Chronic 1-4	1. Where all the active substances contained in a plant protection product are low-risk active substances as referred to in Article 22, that product shall be authorised as a low-risk plant protection product provided no specific risk mitigation measures are needed following a risk assessment. This plant protection product shall also meet the following requirements: (a) the low-risk active substan…	yes	exemption from simplified procedure
PPPR	Article 47(1) Placing on the market of low-risk plant protection products	general		EH	4.2. Endocrine disruption for the environment	ED ENV 1 or 2	1. Where all the active substances contained in a plant protection product are low-risk active substances as referred to in Article 22, that product shall be authorised as a low-risk plant protection product provided no specific risk mitigation measures are needed following a risk assessment. This plant protection product shall also meet the following requirements: (a) the low-risk active substan…	yes	exemption from simplified procedure
PPPR	Article 47(1) Placing on the market of low-risk plant protection products	general		EH	4.3. Persistent, Bioaccumulative and Toxic or Very Persistent, Very Bioaccumulative properties	PBT/vPvB	1. Where all the active substances contained in a plant protection product are low-risk active substances as referred to in Article 22, that product shall be authorised as a low-risk plant protection product provided no specific risk mitigation measures are needed following a risk assessment. This plant protection product shall also meet the following requirements: (a) the low-risk active substan…	yes	exemption from simplified procedure
PPPR	Article 47(1) Placing on the market of low-risk plant protection products	general		EH	4.4. Persistent, Mobile and Toxic or Very Persistent, Very Mobile properties	PMT/vPvM	1. Where all the active substances contained in a plant protection product are low-risk active substances as referred to in Article 22, that product shall be authorised as a low-risk plant protection product provided no specific risk mitigation measures are needed following a risk assessment. This plant protection product shall also meet the following requirements: (a) the low-risk active substan…	yes	exemption from simplified procedure
PPPR	Article 47(1) Placing on the market of low-risk plant protection products	general		AH	5.1. Hazardous to the ozone layer	Ozone	1. Where all the active substances contained in a plant protection product are low-risk active substances as referred to in Article 22, that product shall be authorised as a low-risk plant protection product provided no specific risk mitigation measures are needed following a risk assessment. This plant protection product shall also meet the following requirements: (a) the low-risk active substan…	yes	exemption from simplified procedure
PPPR	Article 50(1) Comparative assessment of plant protection products containing candidates for substitution	specific		HHH	3.6. Carcinogenicity	Carc. 1A, 1B	1. A comparative assessment shall be performed by Member States when evaluating an application for authorisation for a plant protection product containing an active substance approved as a candidate for substitution. Member States shall not authorise or shall restrict the use of a plant protection product containing a candidate for substitution for use on a particular crop where the comparative a…	yes	assessment
PPPR	Article 50(1) Comparative assessment of plant protection products containing candidates for substitution	specific		HHH	3.7. Reproductive toxicity	Repr. 1A, 1B	1. A comparative assessment shall be performed by Member States when evaluating an application for authorisation for a plant protection product containing an active substance approved as a candidate for substitution. Member States shall not authorise or shall restrict the use of a plant protection product containing a candidate for substitution for use on a particular crop where the comparative a…	yes	assessment
PPPR	ANNEX II - Procedure and criteria for the approval of active substances, safeners and synergists pursuant to Chapter II - 3. Criteria for the approval of an active substance - 3.6.2	specific		HHH	3.5. Germ cell mutagenicity	Muta. 1A, 1B	3.6.2. An active substance, safener or synergist shall only be approved if, on the basis of assessment of higher tier genotoxicity testing carried out in accordance with the data requirements for the active substances, safeners or synergists and other available data and information, including a review of the scientific literature, reviewed by the Authority, it is not or has not to be classified, …	no	prohibition
PPPR	ANNEX II - Procedure and criteria for the approval of active substances, safeners and synergists pursuant to Chapter II - 3. Criteria for the approval of an active substance - 3.6.3	specific		HHH	3.6. Carcinogenicity	Carc. 1A, 1B	3.6.3. An active substance, safener or synergist shall only be approved, if, on the basis of assessment of carcinogenicity testing carried out in accordance with the data requirements for the active substances, safener or synergist and other available data and information, including a review of the scientific literature, reviewed by the Authority, it is not or has not to be classified, in accorda…	yes	prohibition
PPPR	ANNEX II - Procedure and criteria for the approval of active substances, safeners and synergists pursuant to Chapter II - 3. Criteria for the approval of an active substance - 3.6.4	specific		HHH	3.7. Reproductive toxicity	Repr. 1A, 1B	3.6.4. An active substance, safener or synergist shall only be approved if, on the basis of assessment of reproductive toxicity testing carried out in accordance with the data requirements for the active substances, safeners or synergists and other available data and information, including a review of the scientific literature, reviewed by the Authority, it is not or has not to be classified, in …	yes	prohibition
PYPD	ANNEX - Non-exhaustive list of agents, processes and work - (Article 7(2), second subparagraph) - 3(a)	specific		HHH	3.1. Acute toxicity	Acute Tox. 1,2 or 3	3. Chemical agents (a) Substances and mixtures which meet the criteria for classification under Regulation (EC) No 1272/2008 of the European Parliament and of the Council ( 3 ) in one or more of the following hazard classes and hazard categories with one or more of the following hazard statements: — acute toxicity, category 1, 2 or 3 (H300, H310, H330, H301, H311, H331); [Article 7(2): Without pr…	no	prohibition
PYPD	ANNEX - Non-exhaustive list of agents, processes and work - (Article 7(2), second subparagraph) - 3(a)	specific		HHH	3.2. Skin corrosion/irritation	Skin Corr. 1A, 1B, 1C	3. Chemical agents (a) Substances and mixtures which meet the criteria for classification under Regulation (EC) No 1272/2008 of the European Parliament and of the Council ( 3 ) in one or more of the following hazard classes and hazard categories with one or more of the following hazard statements: — skin corrosion, category 1A, 1B or 1C (H314); [Article 7(2): Without prejudice to Article 4 (1), M…	no	prohibition
PYPD	ANNEX - Non-exhaustive list of agents, processes and work - (Article 7(2), second subparagraph) - 3(a)	specific		PH	2.2. Flammable gases	Flam. Gas 1 or 2	3. Chemical agents (a) Substances and mixtures which meet the criteria for classification under Regulation (EC) No 1272/2008 of the European Parliament and of the Council ( 3 ) in one or more of the following hazard classes and hazard categories with one or more of the following hazard statements: — flammable gas, category 1 or 2 (H220, H221); [Article 7(2): Without prejudice to Article 4 (1), Me…	no	prohibition
PYPD	ANNEX - Non-exhaustive list of agents, processes and work - (Article 7(2), second subparagraph) - 3(a)	specific		PH	2.3. Aerosols	Aerosol 1	3. Chemical agents (a) Substances and mixtures which meet the criteria for classification under Regulation (EC) No 1272/2008 of the European Parliament and of the Council ( 3 ) in one or more of the following hazard classes and hazard categories with one or more of the following hazard statements: — flammable aerosols, category 1 (H222); [Article 7(2): Without prejudice to Article 4 (1), Member S…	no	prohibition
PYPD	ANNEX - Non-exhaustive list of agents, processes and work - (Article 7(2), second subparagraph) - 3(a)	specific		PH	2.6. Flammable liquids	Flam. Liq. 1 or 2	3. Chemical agents (a) Substances and mixtures which meet the criteria for classification under Regulation (EC) No 1272/2008 of the European Parliament and of the Council ( 3 ) in one or more of the following hazard classes and hazard categories with one or more of the following hazard statements: — flammable liquid, category 1 or 2 (H224, H225); [Article 7(2): Without prejudice to Article 4 (1),…	no	prohibition
PYPD	ANNEX - Non-exhaustive list of agents, processes and work - (Article 7(2), second subparagraph) - 3(a)	specific		PH	2.1. Explosives	Unst. Expl./Expl.	3. Chemical agents (a) Substances and mixtures which meet the criteria for classification under Regulation (EC) No 1272/2008 of the European Parliament and of the Council ( 3 ) in one or more of the following hazard classes and hazard categories with one or more of the following hazard statements: — explosives, categories ‘Unstable explosive’, or explosives of Divisions 1.1, 1.2, 1.3, 1.4, 1.5 (H…	no	prohibition
PYPD	ANNEX - Non-exhaustive list of agents, processes and work - (Article 7(2), second subparagraph) - 3(a)	specific		PH	2.8. Self-reactive substances and mixtures	Self-react. type A, B, C or D	3. Chemical agents (a) Substances and mixtures which meet the criteria for classification under Regulation (EC) No 1272/2008 of the European Parliament and of the Council ( 3 ) in one or more of the following hazard classes and hazard categories with one or more of the following hazard statements: — self-reactive substances and mixtures, type A, B, C or D (H240, H241, H242); [Article 7(2): Withou…	no	prohibition
PYPD	ANNEX - Non-exhaustive list of agents, processes and work - (Article 7(2), second subparagraph) - 3(a)	specific		PH	2.15. Organic peroxides	Org. Perox. Type A or B	3. Chemical agents (a) Substances and mixtures which meet the criteria for classification under Regulation (EC) No 1272/2008 of the European Parliament and of the Council ( 3 ) in one or more of the following hazard classes and hazard categories with one or more of the following hazard statements: — organic peroxides, type A or B (H240, H241); [Article 7(2): Without prejudice to Article 4 (1), Me…	no	prohibition
PYPD	ANNEX - Non-exhaustive list of agents, processes and work - (Article 7(2), second subparagraph) - 3(a)	specific		HHH	3.8. Specific target organ toxicity — single exposure	STOT (SE) 1 or 2	3. Chemical agents (a) Substances and mixtures which meet the criteria for classification under Regulation (EC) No 1272/2008 of the European Parliament and of the Council ( 3 ) in one or more of the following hazard classes and hazard categories with one or more of the following hazard statements: — specific target organ toxicity after single exposure, category 1 or 2 (H370, H371); [Article 7(2):…	no	prohibition
PYPD	ANNEX - Non-exhaustive list of agents, processes and work - (Article 7(2), second subparagraph) - 3(a)	specific		HHH	3.9. Specific target organ toxicity — repeated exposure	STOT (RE) 1 or 2	3. Chemical agents (a) Substances and mixtures which meet the criteria for classification under Regulation (EC) No 1272/2008 of the European Parliament and of the Council ( 3 ) in one or more of the following hazard classes and hazard categories with one or more of the following hazard statements: — specific target organ toxicity after repeated exposure, category 1 or 2 (H372, H373); [Article 7(2…	no	prohibition
PYPD	ANNEX - Non-exhaustive list of agents, processes and work - (Article 7(2), second subparagraph) - 3(a)	specific		HHH	3.4. Respiratory or skin sensitisation	Resp. Sens. 1/Skin. Sens. 1	3. Chemical agents (a) Substances and mixtures which meet the criteria for classification under Regulation (EC) No 1272/2008 of the European Parliament and of the Council ( 3 ) in one or more of the following hazard classes and hazard categories with one or more of the following hazard statements: — respiratory sensitisation, category 1, subcategory 1A or 1B (H334); — skin sensitisation, category…	no	prohibition
PYPD	ANNEX - Non-exhaustive list of agents, processes and work - (Article 7(2), second subparagraph) - 3(a)	specific		HHH	3.5. Germ cell mutagenicity	Muta. 1A, 1B or 2	3. Chemical agents (a) Substances and mixtures which meet the criteria for classification under Regulation (EC) No 1272/2008 of the European Parliament and of the Council ( 3 ) in one or more of the following hazard classes and hazard categories with one or more of the following hazard statements: — germ cell mutagenicity, category 1A, 1B or 2 (H340, H341); [Article 7(2): Without prejudice to Art…	no	prohibition
PYPD	ANNEX - Non-exhaustive list of agents, processes and work - (Article 7(2), second subparagraph) - 3(a)	specific		HHH	3.6. Carcinogenicity	Carc. 1A, 1B or 2	3. Chemical agents (a) Substances and mixtures which meet the criteria for classification under Regulation (EC) No 1272/2008 of the European Parliament and of the Council ( 3 ) in one or more of the following hazard classes and hazard categories with one or more of the following hazard statements: — carcinogenicity, category 1A, 1B or 2 (H350, H350i, H351); [Article 7(2): Without prejudice to Art…	no	prohibition
PYPD	ANNEX - Non-exhaustive list of agents, processes and work - (Article 7(2), second subparagraph) - 3(a)	specific		HHH	3.7. Reproductive toxicity	Rep. 1A or 1B	3. Chemical agents (a) Substances and mixtures which meet the criteria for classification under Regulation (EC) No 1272/2008 of the European Parliament and of the Council ( 3 ) in one or more of the following hazard classes and hazard categories with one or more of the following hazard statements: — reproductive toxicity, category 1A or 1B (H360, H360F, H360FD, H360Fd, H360D, H360Df). [Article 7(…	no	prohibition
REACH	Article 14(4) Chemical safety report and duty to apply and recommend risk reduction measures	specific		PH	2.1. Explosives	Unst. Expl./Expl.	4. If, as a result of carrying out steps (a) to (d) of paragraph 3, the registrant concludes that the substance fulfils the criteria for any of the following hazard classes or categories set out in Annex I to Regulation (EC) No 1272/2008: (a) hazard classes 2.1 to 2.4, 2.6 and 2.7, 2.8 types A and B, 2.9, 2.10, 2.12, 2.13 categories 1 and 2, 2.14 categories 1 and 2, 2.15 types A to F; (b) hazard …	no	assessment
REACH	Article 14(4) Chemical safety report and duty to apply and recommend risk reduction measures	specific		PH	2.2. Flammable gases	Flam. Gas	4. If, as a result of carrying out steps (a) to (d) of paragraph 3, the registrant concludes that the substance fulfils the criteria for any of the following hazard classes or categories set out in Annex I to Regulation (EC) No 1272/2008: (a) hazard classes 2.1 to 2.4, 2.6 and 2.7, 2.8 types A and B, 2.9, 2.10, 2.12, 2.13 categories 1 and 2, 2.14 categories 1 and 2, 2.15 types A to F; (b) hazard …	no	assessment
REACH	Article 14(4) Chemical safety report and duty to apply and recommend risk reduction measures	specific		PH	2.3. Aerosols	Aerosol	4. If, as a result of carrying out steps (a) to (d) of paragraph 3, the registrant concludes that the substance fulfils the criteria for any of the following hazard classes or categories set out in Annex I to Regulation (EC) No 1272/2008: (a) hazard classes 2.1 to 2.4, 2.6 and 2.7, 2.8 types A and B, 2.9, 2.10, 2.12, 2.13 categories 1 and 2, 2.14 categories 1 and 2, 2.15 types A to F; (b) hazard …	no	assessment
REACH	Article 14(4) Chemical safety report and duty to apply and recommend risk reduction measures	specific		PH	2.4. Oxidising gases	Ox. Gas 1	4. If, as a result of carrying out steps (a) to (d) of paragraph 3, the registrant concludes that the substance fulfils the criteria for any of the following hazard classes or categories set out in Annex I to Regulation (EC) No 1272/2008: (a) hazard classes 2.1 to 2.4, 2.6 and 2.7, 2.8 types A and B, 2.9, 2.10, 2.12, 2.13 categories 1 and 2, 2.14 categories 1 and 2, 2.15 types A to F; (b) hazard …	no	assessment
REACH	Article 14(4) Chemical safety report and duty to apply and recommend risk reduction measures	specific		PH	2.6. Flammable liquids	Flam. Liq.	4. If, as a result of carrying out steps (a) to (d) of paragraph 3, the registrant concludes that the substance fulfils the criteria for any of the following hazard classes or categories set out in Annex I to Regulation (EC) No 1272/2008: (a) hazard classes 2.1 to 2.4, 2.6 and 2.7, 2.8 types A and B, 2.9, 2.10, 2.12, 2.13 categories 1 and 2, 2.14 categories 1 and 2, 2.15 types A to F; (b) hazard …	no	assessment
REACH	Article 14(4) Chemical safety report and duty to apply and recommend risk reduction measures	specific		PH	2.7. Flammable solids	Flam. Sol.	4. If, as a result of carrying out steps (a) to (d) of paragraph 3, the registrant concludes that the substance fulfils the criteria for any of the following hazard classes or categories set out in Annex I to Regulation (EC) No 1272/2008: (a) hazard classes 2.1 to 2.4, 2.6 and 2.7, 2.8 types A and B, 2.9, 2.10, 2.12, 2.13 categories 1 and 2, 2.14 categories 1 and 2, 2.15 types A to F; (b) hazard …	no	assessment
REACH	Article 14(4) Chemical safety report and duty to apply and recommend risk reduction measures	specific		PH	2.8. Self-reactive substances and mixtures	Self-react. Type A and B	4. If, as a result of carrying out steps (a) to (d) of paragraph 3, the registrant concludes that the substance fulfils the criteria for any of the following hazard classes or categories set out in Annex I to Regulation (EC) No 1272/2008: (a) hazard classes 2.1 to 2.4, 2.6 and 2.7, 2.8 types A and B, 2.9, 2.10, 2.12, 2.13 categories 1 and 2, 2.14 categories 1 and 2, 2.15 types A to F; (b) hazard …	no	assessment
REACH	Article 14(4) Chemical safety report and duty to apply and recommend risk reduction measures	specific		PH	2.9. Pyrophoric liquids	Pyr. Liq.	4. If, as a result of carrying out steps (a) to (d) of paragraph 3, the registrant concludes that the substance fulfils the criteria for any of the following hazard classes or categories set out in Annex I to Regulation (EC) No 1272/2008: (a) hazard classes 2.1 to 2.4, 2.6 and 2.7, 2.8 types A and B, 2.9, 2.10, 2.12, 2.13 categories 1 and 2, 2.14 categories 1 and 2, 2.15 types A to F; (b) hazard …	no	assessment
REACH	Article 14(4) Chemical safety report and duty to apply and recommend risk reduction measures	specific		PH	2.10. Pyrophoric solids	Pyr. Sol.	4. If, as a result of carrying out steps (a) to (d) of paragraph 3, the registrant concludes that the substance fulfils the criteria for any of the following hazard classes or categories set out in Annex I to Regulation (EC) No 1272/2008: (a) hazard classes 2.1 to 2.4, 2.6 and 2.7, 2.8 types A and B, 2.9, 2.10, 2.12, 2.13 categories 1 and 2, 2.14 categories 1 and 2, 2.15 types A to F; (b) hazard …	no	assessment
REACH	Article 14(4) Chemical safety report and duty to apply and recommend risk reduction measures	specific		PH	2.12. Substances and mixtures which in contact with water emit flammable gases	Water-react.	4. If, as a result of carrying out steps (a) to (d) of paragraph 3, the registrant concludes that the substance fulfils the criteria for any of the following hazard classes or categories set out in Annex I to Regulation (EC) No 1272/2008: (a) hazard classes 2.1 to 2.4, 2.6 and 2.7, 2.8 types A and B, 2.9, 2.10, 2.12, 2.13 categories 1 and 2, 2.14 categories 1 and 2, 2.15 types A to F; (b) hazard …	no	assessment
REACH	Article 14(4) Chemical safety report and duty to apply and recommend risk reduction measures	specific		PH	2.13. Oxidising liquids	Ox. Liq. Category 1 and 2	4. If, as a result of carrying out steps (a) to (d) of paragraph 3, the registrant concludes that the substance fulfils the criteria for any of the following hazard classes or categories set out in Annex I to Regulation (EC) No 1272/2008: (a) hazard classes 2.1 to 2.4, 2.6 and 2.7, 2.8 types A and B, 2.9, 2.10, 2.12, 2.13 categories 1 and 2, 2.14 categories 1 and 2, 2.15 types A to F; (b) hazard …	no	assessment
[truncated: 397 more rows]

## Sheet: Excluded
Regulation	Article number and name	Reference type (general/ specific)		Type of hazard	CLP Hazard class	CLP Hazard category	Obligation
[truncated: 1,494 more rows]

## Sheet: Definitions
Regulation	Article number and name	Reference type (general/ specific)		Type of hazard	CLP Hazard class	CLP Hazard category	Obligation
[truncated: 264 more rows]
